# Supplementary material for: Identification of genomic enhancers through spatial integration of single‐cell transcriptomics and epigenomics
Source: Mol Syst Biol. 2020 May 19;16(5):e9438. doi: 10.15252/msb.20209438 (PMC7237818; doi:10.15252/msb.20209438)
Supplement: Supplementary file 2 — Dataset EV1 [file MSB-16-e9438-s002.xlsx]

## Sheet: Sheet1
Region	Target gene	TF
chr2L:1062146-1063504	S	ato
chr2L:1156851-1158437	capt	ato
chr2L:2010313-2011244	CG4238	ato
chr2L:2162854-2163666	aop	ato
chr2L:2164961-2165610	aop	ato
chr2L:3632497-3634239	for	ato
chr2L:8286532-8287957	Btk29A	ato
chr2L:9986955-9987601	bib	ato
chr2L:9987727-9989253	bib	ato
chr2L:10246021-10247651	chico	ato
chr2L:11373206-11374322	salr	ato
chr2L:17231084-17232261	beat-IIIc	ato
chr2L:17249315-17249985	beat-IIIc	ato
chr2L:18927688-18929085	ssp3	ato
chr2L:18929086-18929866	ssp3	ato
chr2L:19868014-19869052	sick	ato
chr2L:19943607-19944722	sick	ato
chr2L:19947728-19948683	sick	ato
chr2R:6050761-6051911	CCHa2-R	ato
chr2R:8797997-8799065	sns	ato
chr2R:9709883-9711955	dap	ato
chr2R:10276894-10279341	CAP	ato
chr2R:11393176-11395149	sprt	ato
chr2R:12935953-12936684	SCCRO3	ato
chr2R:14340133-14342225	Shroom	ato
chr2R:14342256-14345252	Shroom	ato
chr2R:14518299-14518824	Cpr51A	ato
chr2R:15117713-15118569	chn	ato
chr2R:15128224-15130302	chn	ato
chr2R:15130303-15132211	chn	ato
chr2R:15134944-15135657	chn	ato
chr2R:15136372-15136978	chn	ato
chr2R:19153440-19154662	ena	ato
chr2R:21474678-21475699	Sdc	ato
chr2R:22637590-22637853	Cdk9	ato
chr2R:22933447-22934490	CG3788	ato
chr2R:23033326-23034434	CG42741	ato
chr2R:23566805-23567702	apt	ato
chr2R:23583706-23584745	apt	ato
chr2R:23586866-23588146	apt	ato
chr2R:23588147-23590544	apt	ato
chr2R:23666035-23667270	Pde8	ato
chr2R:23978139-23978882	Sox14	ato
chr2R:24276131-24276857	nvy	ato
chr2R:24280135-24281204	nvy	ato
chr3L:739120-740473	hng3	ato
chr3L:741917-742997	hng3	ato
chr3L:742998-743871	hng3	ato
chr3L:746539-747192	hng3	ato
chr3L:751391-752272	hng3	ato
chr3L:2634357-2637133	MEP-1	ato
chr3L:5769933-5771311	scny	ato
chr3L:7148818-7150007	corn	ato
chr3L:9380154-9381126	Hsp67Ba	ato
chr3L:10328857-10329432	CR46006	ato
chr3L:13249136-13251435	caps	ato
chr3L:13254680-13256054	caps	ato
chr3L:14426349-14428243	bbg	ato
chr3L:15728204-15730045	comm	ato
chr3L:17756840-17758165	msi	ato
chr3L:18664820-18665698	MYPT-75D	ato
chr3L:18760584-18761418	ftz-f1	ato
chr3L:18799858-18801034	ftz-f1	ato
chr3L:18811483-18813220	CG14073	ato
chr3L:19091178-19092043	MESR6	ato
chr3L:19315629-19316769	pip	ato
chr3L:22179674-22180851	olf413	ato
chr3R:5079237-5081398	corto	ato
chr3R:7473737-7475440	snRNA:7SK	ato
chr3R:16322127-16323463	Sulf1	ato
chr3R:16329569-16332297	Sulf1	ato
chr3R:16542476-16543945	CG42342	ato
chr3R:16556831-16557741	CG42342	ato
chr3R:19117054-19118652	CG6040	ato
chr3R:19118653-19120179	CG6040	ato
chr3R:19324384-19324915	Dl	ato
chr3R:22324952-22326148	CG7080	ato
chr3R:23295943-23297729	pnt	ato
chr3R:23313842-23314934	pnt	ato
chr3R:23335059-23335694	pnt	ato
chr3R:23343212-23344230	pnt	ato
chr3R:23868753-23869872	Pli	ato
chr3R:23877246-23877921	Pli	ato
chr3R:23885599-23886417	Pli	ato
chr3R:25513026-25513859	msi	ato
chr3R:25637943-25639139	jigr1	ato
chr3R:26005893-26007741	E(spl)mbeta-HLH	ato
chr3R:26031733-26032984	E(spl)m5-HLH	ato
chr3R:26034332-26035607	E(spl)m7-HLH	ato
chr3R:29255447-29256664	stg	ato
chr3R:30476137-30476813	spdo	ato
chr4:68722-70046	RpS3A	ato
chrX:521441-523446	arg	ato
chrX:1840434-1840963	prage	ato
chrX:2947548-2948106	CG3603	ato
chrX:3161555-3162547	N	ato
chrX:3162548-3163479	N	ato
chrX:4173280-4174083	Fas2	ato
chrX:4186443-4187322	Fas2	ato
chrX:6600826-6602320	pigs	ato
chrX:6625149-6626254	pigs	ato
chrX:6632644-6633959	pigs	ato
chrX:8414787-8415988	Trf2	ato
chrX:10805357-10807256	Imp	ato
chrX:11684254-11685020	bif	ato
chrX:11685021-11686055	bif	ato
chrX:11686056-11686746	bif	ato
chrX:12216582-12217850	Ten-a	ato
chrX:16424929-16425537	hang	ato
chrX:17482238-17483107	CG43658	ato
chrX:17508138-17509102	CG43658	ato
chrX:17531239-17532851	CG43658	ato
chrX:17537441-17538200	CG43658	ato
chrX:18774666-18775579	CCKLR-17D3	ato
chrX:21123424-21124344	CG34120	ato
chr2L:1065206-1065953	S	ato
chr2L:1065954-1066465	S	ato
chr2L:1066466-1067016	S	ato
chr2L:3417407-3418088	pgant2	ato
chr2L:3584799-3585517	sob	ato
chr2L:3630720-3632496	for	ato
chr2L:4054169-4054698	ed	ato
chr2L:4056900-4057966	ed	ato
chr2L:4088428-4089330	ed	ato
chr2L:4821498-4822571	CG15628	ato
chr2L:5880965-5882043	rau	ato
chr2L:9989254-9990309	bib	ato
chr2L:10747830-10748444	CG17124	ato
chr2L:14187153-14188864	Dyrk2	ato
chr2L:14408436-14410120	elB	ato
chr2L:16438116-16439163	CG5888	ato
chr2L:17263207-17263994	beat-IIIc	ato
chr2L:18481407-18482381	CG10283	ato
chr2L:19815546-19816083	sick	ato
chr2L:19889021-19890250	sick	ato
chr2L:19905391-19906380	sick	ato
chr2L:19948684-19949751	sick	ato
chr2L:19951743-19952746	sick	ato
chr2L:19985486-19988201	CG43861	ato
chr2L:19999773-20000916	CG43861	ato
chr2L:20381932-20383054	CG16798	ato
chr2R:6065070-6065875	CCHa2-R	ato
chr2R:7622803-7623378	CG43340	ato
chr2R:7623379-7624045	CG43340	ato
chr2R:8747695-8748383	CG8740	ato
chr2R:8799230-8800051	sns	ato
chr2R:8803293-8803865	sns	ato
chr2R:12173192-12174091	Oda	ato
chr2R:12779734-12780863	sca	ato
chr2R:12782674-12784349	sca	ato
chr2R:12786163-12787580	sca	ato
chr2R:12800933-12802196	sca	ato
chr2R:14318689-14320644	Shroom	ato
chr2R:14333714-14334703	Shroom	ato
chr2R:14428744-14429955	phyl	ato
chr2R:14429956-14431908	phyl	ato
chr2R:14432093-14432914	phyl	ato
chr2R:14432915-14433761	phyl	ato
chr2R:14518825-14519806	Cpr51A	ato
chr2R:14519807-14520599	Cpr51A	ato
chr2R:15132212-15133525	chn	ato
chr2R:15837362-15839748	tun	ato
chr2R:15866276-15866338	Rif1	ato
chr2R:15869006-15871423	Rif1	ato
chr2R:16278358-16279494	cato	ato
chr2R:16602185-16604823	CG8303	ato
chr2R:17475966-17476572	insb	ato
chr2R:17476573-17477509	insb	ato
chr2R:18671739-18672650	edl	ato
chr2R:20598694-20599924	HnRNP-K	ato
chr2R:20599925-20600567	HnRNP-K	ato
chr2R:20600568-20601155	HnRNP-K	ato
chr2R:20601156-20601799	HnRNP-K	ato
chr2R:20602481-20603254	HnRNP-K	ato
chr2R:20603936-20604696	HnRNP-K	ato
chr2R:22155089-22156196	a	ato
chr2R:22156197-22159316	a	ato
chr2R:22179598-22180355	CG11170	ato
chr2R:22321716-22322970	Gp150	ato
chr2R:22505827-22506814	px	ato
chr2R:22507393-22508604	px	ato
chr2R:22509424-22510420	px	ato
chr2R:22510421-22512811	px	ato
chr2R:23041378-23041609	CG42741	ato
chr2R:23041620-23042819	CG42741	ato
chr2R:23572937-23574033	apt	ato
chr2R:24274856-24275568	nvy	ato
chr2R:24275569-24276129	nvy	ato
chr2R:24276858-24277665	nvy	ato
chr2R:24279366-24280134	nvy	ato
chr3L:7909338-7909900	pbl	ato
chr3L:7909901-7910809	pbl	ato
chr3L:7990952-7992216	nmo	ato
chr3L:7992217-7993482	nmo	ato
chr3L:8643405-8645019	Cpr66D	ato
chr3L:9379439-9380153	Hsp67Ba	ato
chr3L:10329433-10331271	CR46006	ato
chr3L:11538479-11539690	Mob2	ato
chr3L:11554522-11555231	Mob2	ato
chr3L:13264024-13266477	caps	ato
chr3L:13397454-13399385	sens	ato
chr3L:13401495-13402191	sens	ato
chr3L:13459509-13460263	CG10738	ato
chr3L:13840628-13841277	CG8757	ato
chr3L:13878513-13880928	CG13737	ato
chr3L:13880929-13882655	CG13737	ato
chr3L:14419784-14421420	bbg	ato
chr3L:14421421-14422312	bbg	ato
chr3L:14422841-14424813	bbg	ato
chr3L:14453427-14454514	bbg	ato
chr3L:14463999-14464690	bbg	ato
chr3L:14971204-14972739	Brd	ato
chr3L:14974135-14975304	Ocho	ato
chr3L:15940506-15942140	Pka-C3	ato
chr3L:16475408-16476879	aos	ato
chr3L:16926842-16928517	CG13023	ato
chr3L:18629205-18629882	MYPT-75D	ato
chr3L:18660995-18661898	MYPT-75D	ato
chr3L:21056393-21057346	siz	ato
chr3L:21066183-21067296	siz	ato
chr3L:21067297-21068141	siz	ato
chr3L:22162738-22165743	olf413	ato
chr3L:22219497-22220675	olf413	ato
chr3L:22266554-22267753	CG11523	ato
chr3R:4674783-4675563	CG43427	ato
chr3R:5658707-5659535	CR44093	ato
chr3R:6699946-6701194	pncr002:3R	ato
chr3R:8276224-8278126	ato	ato
chr3R:8279061-8279987	ato	ato
chr3R:9534319-9535439	by	ato
chr3R:14730615-14731801	CG7530	ato
chr3R:14765503-14766311	jvl	ato
chr3R:16187499-16188438	sra	ato
chr3R:16540297-16541617	CG42342	ato
chr3R:16562106-16564210	CG42342	ato
chr3R:17818151-17818998	tinc	ato
chr3R:17826013-17826747	tinc	ato
chr3R:17829514-17830730	tinc	ato
chr3R:18215523-18216297	CG14314	ato
chr3R:19115319-19117053	CG6040	ato
chr3R:19127213-19129037	CG6040	ato
chr3R:19306589-19307892	Dl	ato
chr3R:19308761-19310543	Dl	ato
chr3R:19310544-19311816	Dl	ato
chr3R:19321506-19322853	Dl	ato
chr3R:19598834-19599889	Cpr92A	ato
chr3R:21859712-21860603	glec	ato
chr3R:22079474-22080462	CG13408	ato
chr3R:23299588-23300764	pnt	ato
chr3R:23300765-23302170	pnt	ato
chr3R:25188118-25188913	dan	ato
chr3R:25188914-25189939	dan	ato
chr3R:25554009-25555513	msi	ato
chr3R:25596137-25599507	msi	ato
chr3R:25633437-25634053	jigr1	ato
chr3R:25634054-25635008	jigr1	ato
chr3R:25635947-25636600	jigr1	ato
chr3R:25645060-25646779	jigr1	ato
chr3R:25998807-25999943	E(spl)mgamma-HLH	ato
chr3R:26024493-26025984	E(spl)m4-BFM	ato
chr3R:26030272-26031732	E(spl)m5-HLH	ato
chr3R:26035608-26036656	E(spl)m7-HLH	ato
chr3R:26039130-26040324	E(spl)m8-HLH	ato
chr3R:30474228-30475596	spdo	ato
chr3R:31765571-31766592	CG2150	ato
chrX:1832059-1832804	prage	ato
chrX:2788612-2789238	CG32795	ato
chrX:2948921-2950072	CG3603	ato
chrX:3137153-3138084	N	ato
chrX:10807257-10808543	Imp	ato
chrX:12203241-12204084	Ten-a	ato
chrX:12206166-12206927	Ten-a	ato
chrX:12245852-12246455	Ten-a	ato
chrX:12506430-12507769	CG2556	ato
chrX:12507770-12508618	CG2556	ato
chrX:12510881-12512204	CG2556	ato
chrX:13314924-13315828	IP3K2	ato
chrX:14186278-14187279	CG12481	ato
chrX:16426371-16427215	hang	ato
chrX:18865719-18866948	CG34401	ato
chrX:18867841-18868872	CG34401	ato
chr3R:5250174-5251424	CG12163	ato
chr3R:29253961-29254873	stg	ato
chrX:621145-621891	Vsp37A	ato
chrX:1825981-1826538	prage	ato
chr2L:2164961-2165610	aop	gl
chr2R:9639465-9641390	Mmp2	gl
chr2R:9648598-9650180	Mmp2	gl
chr2R:9655582-9656627	Mmp2	gl
chr2R:11958240-11959959	exp	gl
chr2R:14429956-14431908	phyl	gl
chr2R:14764237-14765079	Spred	gl
chr2R:16763297-16765393	unc-104	gl
chr2R:18951999-18953357	sano	gl
chr2R:19461918-19464077	par-1	gl
chr3L:1568852-1570605	CG12004	gl
chr3L:3342411-3343428	kst	gl
chr3L:4719240-4720704	RhoGEF64C	gl
chr3L:8774535-8775926	Fhos	gl
chr3L:13256055-13257134	caps	gl
chr3L:13476998-13478228	CG10089	gl
chr3L:14275726-14277347	fz	gl
chr3L:18147851-18149046	CG7330	gl
chr3L:19634989-19636118	wnd	gl
chr3L:21389331-21390868	rgn	gl
chr3R:9081787-9082629	pum	gl
chr3R:9879980-9882026	Glut4EF	gl
chr3R:12287133-12289155	svp	gl
chr3R:15125100-15126393	CG42788	gl
chr3R:15920558-15922739	Fbxl7	gl
chr3R:17561381-17563926	Hmx	gl
chr3R:18999404-19001593	gukh	gl
chr3R:21779761-21780972	tsl	gl
chr3R:21899315-21899944	CG6678	gl
chrX:342583-343820	CG3777	gl
chrX:1257831-1258740	Atf3	gl
chrX:3024547-3025054	kirre	gl
chrX:4193141-4194150	Fas2	gl
chrX:19000827-19001625	CG43759	gl
chr2L:848443-849899	drongo	gl
chr2L:2959969-2961231	Rbp9	gl
chr2L:3106871-3108725	toc	gl
chr2L:3786289-3787765	bark	gl
chr2L:4287266-4289037	tutl	gl
chr2L:5198740-5199343	Msp300	gl
chr2L:5873615-5875953	rau	gl
chr2L:6104729-6105458	stai	gl
chr2L:6106924-6107773	stai	gl
chr2L:6541752-6543561	eya	gl
chr2L:7503920-7506074	RapGAP1	gl
chr2L:8462895-8463524	fu12	gl
chr2L:11901754-11903979	Pde1c	gl
chr2L:13596997-13598433	kuz	gl
chr2L:13616132-13617660	kuz	gl
chr2L:13865343-13866430	CenG1A	gl
chr2L:15717029-15723042	CG4587	gl
chr2L:16484742-16488203	dac	gl
chr2L:17236897-17238152	beat-IIIc	gl
chr2L:17721104-17722923	CadN	gl
chr2L:18149659-18150991	Socs36E	gl
chr2L:19089908-19091494	Lim3	gl
chr2L:19102849-19103609	Lim3	gl
chr2L:19996190-19997476	CG43861	gl
chr2L:20341373-20342193	spir	gl
chr2L:20853593-20854723	twit	gl
chr2R:6991504-6992337	Tsp42Ea	gl
chr2R:7044528-7045954	Tsp42El	gl
chr2R:7174011-7175996	pk	gl
chr2R:7425280-7425876	so	gl
chr2R:9276121-9276970	Pkn	gl
chr2R:9621638-9622334	Mmp2	gl
chr2R:9630414-9631806	Mmp2	gl
chr2R:9638239-9639464	Mmp2	gl
chr2R:9678294-9679397	Mmp2	gl
chr2R:10581239-10582165	psq	gl
chr2R:10600497-10601614	psq	gl
chr2R:10601615-10602688	psq	gl
chr2R:12699717-12700304	wuc	gl
chr2R:13805131-13806603	stj	gl
chr2R:15360468-15361308	unc-5	gl
chr2R:17271366-17272448	mbl	gl
chr2R:17341971-17345690	mbl	gl
chr2R:17363983-17371095	mbl	gl
chr2R:19466991-19468971	par-1	gl
chr2R:22407804-22408783	VepD	gl
chr2R:22530734-22531893	px	gl
chr2R:22531894-22533356	px	gl
chr2R:23635684-23637046	retn	gl
chr3L:508511-509208	klar	gl
chr3L:530809-531390	klar	gl
chr3L:699461-700356	CG13894	gl
chr3L:1662381-1663920	CG7971	gl
chr3L:1793415-1794631	alpha-Spec	gl
chr3L:2855074-2856333	Tet	gl
chr3L:3579369-3581807	Eip63E	gl
chr3L:3988055-3994388	scrt	gl
chr3L:6007348-6009559	PVRAP	gl
chr3L:6343523-6344825	CG13300	gl
chr3L:10558925-10560025	Rbfox1	gl
chr3L:13638565-13641375	bru3	gl
chr3L:13672765-13673699	bru3	gl
chr3L:14289106-14290350	fz	gl
chr3L:14422841-14424813	bbg	gl
chr3L:14529147-14530188	bbg	gl
chr3L:14624786-14625441	CG9628	gl
chr3L:15624650-15625850	comm3	gl
chr3L:16472374-16474343	aos	gl
chr3L:16632694-16633697	Abl	gl
chr3L:16763252-16764853	Nrt	gl
chr3L:17416150-17417230	blot	gl
chr3L:20294143-20295848	gogo	gl
chr3L:22326719-22328523	Ten-m	gl
chr3L:22379558-22382678	Ten-m	gl
chr3R:7875329-7876129	CG17816	gl
chr3R:9137497-9138823	pum	gl
chr3R:9191395-9192399	pum	gl
chr3R:9972861-9976422	Glut4EF	gl
chr3R:9978403-9980979	Glut4EF	gl
chr3R:10185685-10187180	CG12814	gl
chr3R:11362100-11364503	pros	gl
chr3R:11616428-11617565	Jupiter	gl
chr3R:11774993-11776900	l(3)neo38	gl
chr3R:12271249-12273180	svp	gl
chr3R:14629946-14631246	Cad88C	gl
chr3R:19246678-19247272	CG5217	gl
chr3R:20957427-20962215	Atpalpha	gl
chr3R:21092983-21094227	RhoGAP93B	gl
chr3R:21682237-21683538	CG31176	gl
chr3R:21714035-21715739	CG31176	gl
chr3R:22270785-22271514	SKIP	gl
chr3R:22287960-22288857	SKIP	gl
chr3R:22318954-22320334	CG34377	gl
chr3R:22321746-22322932	CG34377	gl
chr3R:23135530-23136051	hh	gl
chr3R:23295943-23297729	pnt	gl
chr3R:23918402-23920007	sba	gl
chr3R:25577560-25578258	msi	gl
chr3R:25579545-25580301	msi	gl
chr3R:25596137-25599507	msi	gl
chr3R:26917238-26918501	sda	gl
chr3R:29141086-29142210	CG14516	gl
chr3R:31326243-31327718	CG34347	gl
chr3R:31812210-31813566	RhoGAP100F	gl
chr4:646520-648256	Ekar	gl
chrX:1099708-1100815	CG3655	gl
chrX:1112735-1113614	CG3655	gl
chrX:1266738-1267397	Atf3	gl
chrX:1411703-1412903	futsch	gl
chrX:8848944-8850181	CG12075	gl
chrX:11079199-11079659	sev	gl
chrX:17313983-17314870	B-H2	gl
chrX:21264829-21266010	CG32521	gl
chr2L:179889-180844	spen	gl
chr2L:577154-577993	Pph13	gl
chr2L:3717728-3718849	Shaw	gl
chr2L:3788987-3790663	bark	gl
chr2L:4300823-4302582	tutl	gl
chr2L:6316205-6320228	Ddr	gl
chr2L:7854039-7855749	CG14535	gl
chr2L:9274805-9275777	Ggamma30A	gl
chr2L:9564706-9567295	jp	gl
chr2L:10759813-10760753	CG6495	gl
chr2L:15682025-15685890	CG4587	gl
chr2L:17208290-17209138	beat-IIIc	gl
chr2L:18844426-18846628	CG17321	gl
chr2L:19024602-19025207	Sidpn	gl
chr2L:19026899-19028057	Sidpn	gl
chr2L:19091495-19092481	Lim3	gl
chr2L:19107232-19108785	Lim3	gl
chr2L:21699389-21700672	nolo	gl
chr2R:7487524-7489259	wech	gl
chr2R:9179225-9179749	Rab32	gl
chr2R:9503036-9504658	brp	gl
chr2R:10486001-10487984	lola	gl
chr2R:10582826-10584895	psq	gl
chr2R:10680027-10681510	stan	gl
chr2R:10702704-10704561	stan	gl
chr2R:11229982-11231500	metro	gl
chr2R:12118060-12120025	jeb	gl
chr2R:13190952-13192403	CG17724	gl
chr2R:14694506-14696253	mspo	gl
chr2R:16410001-16411856	Sema2b	gl
chr2R:16770398-16771158	unc-104	gl
chr2R:16787039-16788201	CG5522	gl
chr2R:16800956-16801675	CG15615	gl
chr2R:16884497-16886190	CG8910	gl
chr2R:16896182-16897387	inaC	gl
chr2R:16897388-16898645	inaC	gl
chr2R:17291226-17292376	mbl	gl
chr2R:17320735-17322944	mbl	gl
chr2R:17330434-17331622	mbl	gl
chr2R:18824800-18825497	CG15097	gl
chr2R:18826741-18827748	CG15097	gl
chr2R:19538976-19541196	sm	gl
chr2R:20694925-20695954	dpr1	gl
chr2R:20712562-20715885	dpr1	gl
chr2R:21439534-21440958	Sdc	gl
chr2R:21944473-21946918	Fili	gl
chr2R:22533357-22534845	px	gl
chr3L:2166015-2167774	CG15822	gl
chr3L:3486278-3487409	CG42324	gl
chr3L:3490723-3492007	CG42324	gl
chr3L:3560168-3561474	Eip63E	gl
chr3L:3567311-3568372	Eip63E	gl
chr3L:4607850-4609037	Src64B	gl
chr3L:4610671-4611966	Src64B	gl
chr3L:4716123-4718056	RhoGEF64C	gl
chr3L:6344826-6346687	CG13300	gl
chr3L:9465251-9466745	CG44838	gl
chr3L:9466746-9468426	CG44838	gl
chr3L:9468427-9470268	CG44838	gl
chr3L:12077036-12078381	Sema5c	gl
chr3L:13564187-13566191	bru3	gl
chr3L:13602476-13604431	bru3	gl
chr3L:13659102-13661154	bru3	gl
chr3L:13901300-13903526	dysc	gl
chr3L:14299283-14301170	fz	gl
chr3L:14623609-14624263	CG9628	gl
chr3L:16633698-16634735	Abl	gl
chr3L:17121748-17123529	Rbp6	gl
chr3L:17137924-17138939	Rbp6	gl
chr3L:17146973-17148487	Rbp6	gl
chr3L:17220066-17221802	Rbp6	gl
chr3L:20099420-20100603	CG14186	gl
chr3L:20291200-20292414	gogo	gl
chr3L:21185533-21186207	CG42337	gl
chr3L:21348703-21350015	ebd2	gl
chr3L:21882791-21883789	mub	gl
chr3L:21883790-21885196	mub	gl
chr3L:21899533-21900264	mub	gl
chr3R:5076378-5079236	corto	gl
chr3R:5685639-5686575	plx	gl
chr3R:5690416-5691971	plx	gl
chr3R:6351065-6352171	Pak	gl
chr3R:9966315-9967427	Glut4EF	gl
chr3R:11334096-11338050	pros	gl
chr3R:13242322-13243219	Ace	gl
chr3R:13700099-13700701	ninaB	gl
chr3R:16529232-16531570	CG42342	gl
chr3R:17496542-17497355	Dscam3	gl
chr3R:17563927-17565454	Hmx	gl
chr3R:17945080-17946397	cpo	gl
chr3R:17957989-17960368	cpo	gl
chr3R:17989417-17991694	cpo	gl
chr3R:21891610-21893057	CG6678	gl
chr3R:21897767-21898568	CG6678	gl
chr3R:22263462-22266292	SKIP	gl
chr3R:22326149-22327391	CG34377	gl
chr3R:22780973-22782810	CG7029	gl
chr3R:23110916-23112207	Cow	gl
chr3R:23112948-23114676	Cow	gl
chr3R:23865655-23866992	Pli	gl
chr3R:23902233-23903128	sba	gl
chr3R:24947301-24947632	Nmnat	gl
chr3R:26499384-26500552	plum	gl
chr3R:26588662-26589908	scrib	gl
chr3R:27651606-27652836	tau	gl
chr3R:28531579-28532515	Ppn	gl
chr3R:29376807-29379449	Ptp99A	gl
chr3R:29432149-29434378	Ptp99A	gl
chr3R:29874563-29875455	CG34133	gl
chr3R:30284178-30284733	hdc	gl
chr3R:30558978-30560544	tmod	gl
chrX:654083-655163	Hmt4-20	gl
chrX:722393-723237	sdk	gl
chrX:1944341-1945042	Hr4	gl
chrX:1981568-1982260	Hr4	gl
chrX:2914984-2916322	kirre	gl
chrX:8637706-8638251	oc	gl
chrX:8638252-8638865	oc	gl
chrX:12867762-12869426	Pde9	gl
chrX:12875160-12876041	Pde9	gl
chrX:18007492-18009304	Sh	gl
chrX:18126843-18127451	CR32553	gl
chrX:21213303-21214313	CG32521	gl
chr2L:128983-129572	CG3164	gl
chr2L:1065206-1065953	S	gl
chr2L:1071128-1072727	S	gl
chr2L:3095188-3096223	toc	gl
chr2L:4281616-4282771	tutl	gl
chr2L:4356576-4359356	Traf4	gl
chr2L:4360084-4361147	Traf4	gl
chr2L:4361148-4361824	Traf4	gl
chr2L:4361825-4362549	Traf4	gl
chr2L:8292593-8294229	Btk29A	gl
chr2L:12821660-12823320	kek1	gl
chr2L:13883337-13884803	CenG1A	gl
chr2L:14150936-14151635	CG46301	gl
chr2L:17430715-17431447	Dif	gl
chr2L:17742686-17744259	CadN	gl
chr2L:17767956-17769488	CadN	gl
chr2L:18044534-18046158	rdo	gl
chr2L:18121155-18121779	CG5758	gl
chr2L:18477038-18478056	CG10283	gl
chr2L:18516156-18518181	CG10211	gl
chr2L:18521919-18523185	CG10211	gl
chr2L:18523186-18526866	CG10211	gl
chr2L:20322638-20323731	spir	gl
chr2L:20325253-20326505	spir	gl
chr2L:20715608-20716902	Hr38	gl
chr2L:20851679-20852749	twit	gl
chr2R:7039491-7040478	Tsp42Ej	gl
chr2R:7194774-7196531	pk	gl
chr2R:7204641-7206111	pk	gl
chr2R:7206112-7207197	pk	gl
chr2R:7723749-7724506	CG18812	gl
chr2R:7785029-7785577	cn	gl
chr2R:8232965-8235361	dpn	gl
chr2R:8655142-8655783	ptc	gl
chr2R:8982332-8984927	CG8213	gl
chr2R:9181158-9182372	Rab32	gl
chr2R:9613759-9614827	Mmp2	gl
chr2R:9615503-9616685	Mmp2	gl
chr2R:9653435-9655581	Mmp2	gl
chr2R:10080693-10081507	egr	gl
chr2R:11527670-11530347	en	gl
chr2R:11781126-11782200	ths	gl
chr2R:11783119-11784315	ths	gl
chr2R:11830436-11831611	Sobp	gl
chr2R:11951454-11954231	exp	gl
chr2R:12716295-12718090	CG42663	gl
chr2R:12738504-12739029	CG42663	gl
chr2R:14000487-14001450	mam	gl
chr2R:14336836-14338512	Shroom	gl
chr2R:15033898-15035981	hbs	gl
chr2R:15117713-15118569	chn	gl
chr2R:15675692-15677337	CG8207	gl
chr2R:16225167-16226643	CG15706	gl
chr2R:17679740-17680973	Sema1b	gl
chr2R:18526723-18527766	CG10924	gl
chr2R:18894928-18896100	sano	gl
chr2R:18917762-18919351	sano	gl
chr2R:18926644-18927415	sano	gl
chr2R:18941026-18941993	sano	gl
chr2R:19578347-19580107	sm	gl
chr2R:21359184-21362620	cv-2	gl
chr2R:21362621-21363699	cv-2	gl
chr2R:21372198-21374568	cv-2	gl
chr2R:21505440-21506728	MESK2	gl
chr2R:22095645-22098200	CG11073	gl
chr3L:1-24193	mthl8	gl
chr3L:462558-465223	klar	gl
chr3L:481892-482762	klar	gl
chr3L:746539-747192	hng3	gl
chr3L:1265194-1266109	tfc	gl
chr3L:1865917-1867141	CG12025	gl
chr3L:1886700-1888235	Tmhs	gl
chr3L:2158996-2160105	CG15822	gl
chr3L:2846364-2847453	Tet	gl
chr3L:2853977-2855073	Tet	gl
chr3L:2871710-2873735	Tet	gl
chr3L:3100206-3101613	Cht7	gl
chr3L:4303917-4304767	dyl	gl
chr3L:4304768-4305661	dyl	gl
chr3L:4307130-4308681	dyl	gl
chr3L:4493365-4494900	CG13722	gl
chr3L:4691005-4691985	RhoGEF64C	gl
chr3L:4746058-4747689	RhoGEF64C	gl
chr3L:4782848-4784132	RhoGEF64C	gl
chr3L:6397322-6398448	CG42747	gl
chr3L:6439530-6440671	CG42747	gl
chr3L:7742078-7743708	Snmp2	gl
chr3L:7804406-7806358	CG32369	gl
chr3L:8779659-8782548	Fhos	gl
chr3L:8914803-8916510	Tsp66E	gl
chr3L:8966362-8966969	CG5653	gl
chr3L:9742531-9743416	CG42268	gl
chr3L:10329433-10331271	CR46006	gl
chr3L:10991781-10993859	klu	gl
chr3L:10996614-10999229	klu	gl
chr3L:11153539-11154840	IRSp53	gl
chr3L:13252423-13254679	caps	gl
chr3L:13400907-13401494	sens	gl
chr3L:13935657-13936793	CG32137	gl
chr3L:13936794-13938008	CG32137	gl
chr3L:14201666-14202788	nuf	gl
chr3L:14303529-14304059	fz	gl
chr3L:14515235-14516384	bbg	gl
chr3L:14972981-14974134	Brd	gl
chr3L:16476880-16478397	aos	gl
chr3L:21053966-21054755	siz	gl
chr3L:21054756-21055723	siz	gl
chr3L:21388400-21389330	rgn	gl
chr3L:22351253-22351941	Ten-m	gl
chr3L:22994031-22998501	nrm	gl
chr3R:4214720-4215538	CG14636	gl
chr3R:5089253-5090018	corto	gl
chr3R:6095020-6096970	Gasp	gl
chr3R:6100752-6101632	Gasp	gl
chr3R:8807180-8809101	hng2	gl
chr3R:9897187-9898905	Glut4EF	gl
chr3R:10356745-10358099	jumu	gl
chr3R:13987998-13989902	rdx	gl
chr3R:15437687-15438512	CG6118	gl
chr3R:15919572-15920557	CG45105	gl
chr3R:16510348-16512107	CG42342	gl
chr3R:16517633-16519159	CG42342	gl
chr3R:16520556-16523298	CG42342	gl
chr3R:18992152-18995878	gukh	gl
chr3R:19009665-19011561	gukh	gl
chr3R:19011892-19013174	gukh	gl
chr3R:19249029-19251913	CG5217	gl
chr3R:19663317-19665555	CG7432	gl
chr3R:21647913-21648672	E2f1	gl
chr3R:21782097-21785029	tsl	gl
chr3R:22163129-22165504	SKIP	gl
chr3R:22187037-22188081	SKIP	gl
chr3R:22193693-22194934	SKIP	gl
chr3R:22194935-22195918	SKIP	gl
chr3R:22310382-22311913	CG34377	gl
chr3R:22624950-22626287	loco	gl
chr3R:23337986-23339254	pnt	gl
chr3R:23412607-23414282	CG4374	gl
chr3R:23895497-23896209	sba	gl
chr3R:23912630-23913796	sba	gl
chr3R:23913919-23915230	sba	gl
chr3R:23920800-23921851	sba	gl
chr3R:25188914-25189939	dan	gl
chr3R:25232628-25234048	Cad96Cb	gl
chr3R:25555514-25556479	msi	gl
chr3R:25996892-25997732	E(spl)mdelta-HLH	gl
chr3R:26005893-26007741	E(spl)mbeta-HLH	gl
chr3R:26484688-26485366	plum	gl
chr3R:26500553-26502217	plum	gl
chr3R:26502218-26503128	plum	gl
chr3R:26503129-26503902	plum	gl
chr3R:26521873-26523446	plum	gl
chr3R:26989786-26991154	CG31076	gl
chr3R:28536560-28538103	Ppn	gl
chr3R:28540607-28541521	Ppn	gl
chr3R:29132302-29132376	Vha100-1	gl
chr3R:29132504-29133272	Vha100-1	gl
chr3R:29199907-29200521	CG11899	gl
chr3R:29255447-29256664	stg	gl
chr3R:29841080-29842618	Cad99C	gl
chr3R:29900208-29901087	CG31038	gl
chr3R:30290331-30291146	hdc	gl
chrX:175734-176728	tyn	gl
chrX:692360-693238	sdk	gl
chrX:719589-720300	sdk	gl
chrX:2797082-2798087	kirre	gl
chrX:2963046-2964017	rst	gl
chrX:3010184-3011051	kirre	gl
chrX:4175982-4177095	Fas2	gl
chrX:5836155-5836730	CG15765	gl
chrX:7769106-7770111	CG34338	gl
chrX:9286782-9287439	lz	gl
chrX:9299042-9300150	lz	gl
chrX:9300151-9300980	lz	gl
chrX:9882546-9883290	CG9689	gl
chrX:13126214-13126757	CG32638	gl
chrX:13381043-13383272	Rbp1-like	gl
chrX:13920620-13922097	mamo	gl
chrX:14878520-14881044	Flo2	gl
chrX:15162654-15163613	CG9095	gl
chrX:16762716-16764485	if	gl
chrX:17318080-17318999	B-H2	gl
chrX:1573578-1574424	br	Optix
chrX:1574425-1575297	br	Optix
chrX:1606702-1607720	br	Optix
chrX:1622405-1623505	br	Optix
chrX:1654639-1657945	br	Optix
chrX:1663453-1665123	dor	Optix
chrX:1947768-1948524	Hr4	Optix
chrX:1951536-1952370	Hr4	Optix
chrX:2137890-2139022	D2hgdh	Optix
chrX:2544623-2545773	trol	Optix
chrX:3811417-3812613	ec	Optix
chrX:3830877-3831430	ec	Optix
chrX:3834637-3835811	ec	Optix
chrX:3835812-3836664	ec	Optix
chrX:3842948-3844778	ec	Optix
chrX:3844779-3846657	ec	Optix
chrX:4411025-4412123	bi	Optix
chrX:4424667-4425426	bi	Optix
chrX:4434668-4435464	bi	Optix
chrX:4439840-4441057	bi	Optix
chrX:4441058-4442422	bi	Optix
chrX:4448440-4449263	bi	Optix
chrX:4461412-4462585	bi	Optix
chrX:4466746-4467505	bi	Optix
chrX:5044637-5045335	ovo	Optix
chrX:5046723-5047670	ovo	Optix
chrX:5047671-5049131	ovo	Optix
chrX:5052504-5053039	ovo	Optix
chrX:5053040-5053638	ovo	Optix
chrX:5907808-5908492	CG12236	Optix
chrX:6776794-6777614	shf	Optix
chrX:6998129-6999129	Inx2	Optix
chrX:7109621-7110560	fz4	Optix
chrX:7305568-7307174	brk	Optix
chrX:7307729-7308473	brk	Optix
chrX:8140682-8141593	Smox	Optix
chrX:8141594-8142619	CG17982	Optix
chrX:8649758-8650974	oc	Optix
chrX:9134203-9135251	fend	Optix
chrX:9243204-9243876	Larp7	Optix
chrX:9249883-9250770	Dsor1	Optix
chrX:10744149-10744761	ras	Optix
chrX:10805357-10807256	Imp	Optix
chrX:10813361-10816469	Imp	Optix
chrX:10930406-10931659	Myo10A	Optix
chrX:11694944-11696449	PhKgamma	Optix
chrX:11800058-11802616	Hsc70-3	Optix
chrX:12017873-12019181	Chrac-16	Optix
chrX:12245852-12246455	Ten-a	Optix
chrX:12509645-12510880	CG2556	Optix
chrX:12510881-12512204	CG2556	Optix
chrX:12595546-12597353	Sec16	Optix
chrX:12601083-12601583	Sec16	Optix
chrX:12659724-12660784	Tis11	Optix
chrX:12662710-12663406	Tis11	Optix
chrX:12672531-12673562	Tis11	Optix
chrX:12673563-12675017	Tis11	Optix
chrX:12676428-12677737	Tis11	Optix
chrX:12760373-12761301	CG12717	Optix
chrX:13250770-13251518	mew	Optix
chrX:13251519-13252079	mew	Optix
chrX:13624305-13625457	NFAT	Optix
chrX:13641545-13642653	NFAT	Optix
chrX:13644282-13645558	NFAT	Optix
chrX:13822008-13822927	Nup93-1	Optix
chrX:14211070-14211897	l(1)G0007	Optix
chrX:15075940-15076534	Lsd-2	Optix
chrX:15609075-15609967	sog	Optix
chrX:15622691-15623542	sog	Optix
chrX:15802707-15803547	PGRP-LE	Optix
chrX:16751094-16751892	goe	Optix
chrX:16791130-16792554	Rrp45	Optix
chrX:16912344-16914405	CG4928	Optix
chrX:17505785-17507396	CG43658	Optix
chrX:17510297-17511011	CG43658	Optix
chrX:17531239-17532851	CG43658	Optix
chrX:17545750-17546479	CG43658	Optix
chrX:17682070-17683215	chas	Optix
chrX:17698251-17699004	chas	Optix
chrX:17830430-17831321	CG6398	Optix
chrX:17831983-17832545	CG6398	Optix
chrX:17833360-17834533	CG6398	Optix
chrX:18357882-18358903	CG6123	Optix
chrX:18534040-18535570	Bx	Optix
chrX:18925777-18926681	CG43759	Optix
chrX:19027606-19029017	CG43759	Optix
chrX:19297196-19298389	CG8034	Optix
chrX:19636437-19637357	e(y)3	Optix
chrX:19682970-19684001	dome	Optix
chrX:20250953-20251631	Rab10	Optix
chrX:21344182-21345451	dod	Optix
chrX:22854459-22855742	fog	Optix
chr2L:4915096-4916303	hoe1	Optix
chr2L:6544452-6545375	eya	Optix
chr2L:7008322-7011287	uif	Optix
chr2L:12527971-12528840	bun	Optix
chr2L:14226145-14227264	Dyrk2	Optix
chr2L:15734934-15736489	CycE	Optix
chr2L:15761131-15762076	Gli	Optix
chr2L:16441424-16442455	CG5888	Optix
chr2R:7426239-7427992	so	Optix
chr2R:7492786-7493358	Coop	Optix
chr2R:8038193-8039677	Optix	Optix
chr2R:9615503-9616685	Mmp2	Optix
chr2R:9639465-9641390	Mmp2	Optix
chr2R:9648598-9650180	Mmp2	Optix
chr2R:9650181-9651920	Mmp2	Optix
chr2R:9655582-9656627	Mmp2	Optix
chr2R:12527448-12528771	fra	Optix
chr2R:17461284-17462695	CG14478	Optix
chr2R:17626240-17627993	CG10936	Optix
chr2R:21524759-21526285	Egfr	Optix
chr3L:7811554-7816329	Pdp1	Optix
chr3L:7821172-7822492	Pdp1	Optix
chr3L:8012037-8012569	nmo	Optix
chr3L:9550801-9552220	CG42673	Optix
chr3L:12467618-12469160	eyg	Optix
chr3L:14971204-14972739	Brd	Optix
chr3L:16144884-16145877	CG5151	Optix
chr3L:19168136-19169622	fz2	Optix
chr3L:19183281-19184894	fz2	Optix
chr3L:19559111-19560832	CR44677	Optix
chr3L:22157822-22158730	olf413	Optix
chr3L:22333584-22337805	Ten-m	Optix
chr3L:22400253-22400964	Ten-m	Optix
chr3L:22409782-22410938	Ten-m	Optix
chr3R:6198534-6199925	Osi24	Optix
chr3R:9782754-9783862	MtnA	Optix
chr3R:10579703-10581352	hth	Optix
chr3R:14765503-14766311	jvl	Optix
chr3R:15685304-15686596	pxb	Optix
chr3R:19182660-19183211	CG31475	Optix
chr3R:20238333-20240135	Nlg4	Optix
chr3R:23818257-23819421	CG34355	Optix
chr3R:25996892-25997732	E(spl)mdelta-HLH	Optix
chr3R:26035608-26036656	E(spl)m7-HLH	Optix
chrX:1099708-1100815	CG3655	Optix
chrX:12513262-12514484	CG2556	Optix
chrX:16925230-16925888	CG4928	Optix
chrX:17535464-17536377	CG43658	Optix
chrX:19000827-19001625	CG43759	Optix
chr2L:16470919-16471856	dac	Optix
chr2R:7431739-7432684	so	Optix
chr2R:8034540-8036268	Optix	Optix
chr2R:21552880-21554830	Egfr	Optix
chr2R:22199801-22203013	Swim	Optix
chr2R:22399075-22400295	babos	Optix
chr3L:8914803-8916510	Tsp66E	Optix
chr3L:10991781-10993859	klu	Optix
chr3L:11000437-11002141	klu	Optix
chr3L:16933360-16935194	CG11905	Optix
chr3L:22176262-22178200	olf413	Optix
chr3R:7926142-7927426	dsx	Optix
chr3R:7970303-7971238	dsx	Optix
chr3R:10601599-10602792	hth	Optix
chr3R:10634072-10635027	hth	Optix
chr3R:18788519-18790125	CG7720	Optix
chr3R:18792830-18795572	CG7720	Optix
chr3R:21645539-21646776	E2f1	Optix
chr3R:29255447-29256664	stg	Optix
chrX:18973885-18974874	CG43759	Optix
chr2L:1054081-1055520	S	Optix
chr2L:1069109-1069684	S	Optix
chr2L:4825711-4826447	CG15628	Optix
chr2L:6540275-6541751	eya	Optix
chr2L:6541752-6543561	eya	Optix
chr2L:6549755-6550410	eya	Optix
chr2L:11220984-11222272	ab	Optix
chr2L:12116897-12117609	CG17211	Optix
chr2L:13044712-13045755	CG9932	Optix
chr2L:14215661-14217831	Dyrk2	Optix
chr2L:15723043-15728884	CycE	Optix
chr2L:16484742-16488203	dac	Optix
chr2L:18149659-18150991	Socs36E	Optix
chr2L:18370034-18371301	Fas3	Optix
chr2L:20822527-20823392	CG9331	Optix
chr2R:9636919-9638238	Mmp2	Optix
chr2R:9653435-9655581	Mmp2	Optix
chr2R:9660286-9661014	Mmp2	Optix
chr2R:10871160-10871856	CG30015	Optix
chr2R:15898990-15900686	sli	Optix
chr2R:19619505-19620820	sm	Optix
chr2R:20915870-20917049	Rx	Optix
chr2R:23663595-23665048	Pde8	Optix
chr2R:25015944-25016679	uzip	Optix
chr3L:953038-954796	Glut1	Optix
chr3L:3544026-3545561	Eip63E	Optix
chr3L:3567311-3568372	Eip63E	Optix
chr3L:6109920-6112120	Ets65A	Optix
chr3L:8012570-8013544	nmo	Optix
chr3L:8065871-8068428	Ect4	Optix
chr3L:9547006-9550138	CG42673	Optix
chr3L:12430234-12430759	toe	Optix
chr3L:14665618-14666644	dlp	Optix
chr3L:15043864-15044645	Sytbeta	Optix
chr3L:22379558-22382678	Ten-m	Optix
chr3R:4214720-4215538	CG14636	Optix
chr3R:5546675-5548390	mia	Optix
chr3R:10185685-10187180	CG12814	Optix
chr3R:10577217-10579702	hth	Optix
chr3R:16183625-16184958	CG8927	Optix
chr3R:16529232-16531570	CG42342	Optix
chr3R:23939661-23942594	Gdh	Optix
chr3R:24301310-24302507	crb	Optix
chr3R:29783689-29784842	kay	Optix
chr4:715298-716029	ey	Optix
chrX:1098699-1099707	CG3655	Optix
chrX:4426471-4427289	bi	Optix
chrX:12237246-12237841	Ten-a	Optix
chr3R:10598568-10600899	hth	Optix
chr4:556664-557690	Thd1	Optix
chrX:620046-620804	CG13365	Optix
chrX:1086665-1087688	CG3655	Optix
chrX:1287138-1288046	CG32812	Optix
chrX:1288720-1290449	CG32812	Optix
chrX:1349246-1350881	CG12773	Optix
chrX:1353488-1354095	CG12773	Optix
chrX:1570017-1571009	br	Optix
chrX:1571010-1571802	br	Optix
chrX:1571803-1572560	br	Optix
chrX:1577663-1578289	br	Optix
chrX:1586841-1588659	br	Optix
chrX:1598892-1599775	br	Optix
chrX:1602334-1603712	br	Optix
chrX:1603713-1604827	br	Optix
chrX:1626207-1627598	br	Optix
chrX:1639956-1641326	br	Optix
chrX:1643762-1645320	br	Optix
chrX:1645951-1647365	br	Optix
chrX:1941408-1942865	Hr4	Optix
chrX:1942893-1943820	Hr4	Optix
chrX:1946598-1947767	Hr4	Optix
chrX:1950668-1951535	Hr4	Optix
chrX:1969954-1971371	Hr4	Optix
chrX:2469846-2471155	trol	Optix
chrX:2476029-2477477	trol	Optix
chrX:2518829-2519864	trol	Optix
chrX:2528965-2529967	trol	Optix
chrX:2542298-2543078	trol	Optix
chrX:2619533-2620310	Tsp3A	Optix
chrX:3841416-3842947	ec	Optix
chrX:4106926-4107564	cib	Optix
chrX:4108338-4109689	cib	Optix
chrX:4429498-4430295	bi	Optix
chrX:4437842-4439021	bi	Optix
chrX:4444229-4445597	bi	Optix
chrX:4467506-4468194	bi	Optix
chrX:4472050-4473111	bi	Optix
chrX:4473112-4475282	bi	Optix
chrX:5054688-5055784	ovo	Optix
chrX:5055785-5056970	ovo	Optix
chrX:5059234-5060813	ovo	Optix
chrX:5069077-5076639	ovo	Optix
chrX:5769995-5771330	CG3097	Optix
chrX:5771331-5773140	CG3097	Optix
chrX:6034563-6035996	rux	Optix
chrX:6623372-6624534	pigs	Optix
chrX:6625149-6626254	pigs	Optix
chrX:6631105-6632643	pigs	Optix
chrX:7304545-7305567	brk	Optix
chrX:7310584-7312067	brk	Optix
chrX:8143521-8144002	CG17982	Optix
chrX:8271262-8271940	CG1632	Optix
chrX:8436347-8437291	CG1440	Optix
chrX:8551988-8555556	IntS4	Optix
chrX:8629310-8632119	oc	Optix
chrX:8640532-8641658	oc	Optix
chrX:8643486-8644334	oc	Optix
chrX:10788234-10789887	Imp	Optix
chrX:10789888-10797072	Imp	Optix
chrX:10807257-10808543	Imp	Optix
chrX:10816470-10817452	Imp	Optix
chrX:11091999-11093045	CG2061	Optix
chrX:11615754-11616868	RPA3	Optix
chrX:12231268-12232239	Ten-a	Optix
chrX:12294052-12295190	Ten-a	Optix
chrX:12496561-12497573	CG2556	Optix
chrX:12657694-12659047	Tis11	Optix
chrX:12679237-12683143	Tis11	Optix
chrX:13230762-13231923	mew	Optix
chrX:13760995-13762512	rdgB	Optix
chrX:15857664-15858201	Myb	Optix
chrX:16331953-16332653	CG9921	Optix
chrX:17456018-17457909	CG43658	Optix
chrX:17484166-17485225	CG43658	Optix
chrX:18539592-18540125	Bx	Optix
chrX:18549880-18551300	Bx	Optix
chrX:18553787-18554804	Bx	Optix
chrX:19020704-19021416	CG43759	Optix
chrX:21028275-21030260	CG1532	Optix
chrX:21387851-21389012	Hlc	Optix
chr2L:650293-651064	ds	Optix
chr2L:675068-676243	ds	Optix
chr2L:3004861-3005831	CG17265	Optix
chr2L:3632497-3634239	for	Optix
chr2L:4591321-4593402	dpy	Optix
chr2L:4820180-4821497	CG15628	Optix
chr2L:4821498-4822571	CG15628	Optix
chr2L:6535900-6537173	eya	Optix
chr2L:7607495-7609637	CG6739	Optix
chr2L:7908564-7909410	Snoo	Optix
chr2L:7962142-7963051	Snoo	Optix
chr2L:8275117-8276734	Btk29A	Optix
chr2L:12013044-12014696	CG6734	Optix
chr2L:13062696-13063832	CG9932	Optix
chr2L:19995103-19996189	CG43861	Optix
chr2L:20020028-20021119	CG43861	Optix
chr2R:7144605-7145686	Spn43Aa	Optix
chr2R:7429343-7430070	so	Optix
chr2R:8194038-8195254	LRP1	Optix
chr2R:8738722-8740343	CG8740	Optix
chr2R:9630414-9631806	Mmp2	Optix
chr2R:9661962-9663173	Mmp2	Optix
chr2R:9812748-9815515	CG1648	Optix
chr2R:12411675-12413179	Cpr49Ah	Optix
chr2R:12532840-12534224	fra	Optix
chr2R:13463521-13464236	arr	Optix
chr2R:13472627-13473425	arr	Optix
chr2R:13475047-13476720	arr	Optix
chr2R:14073898-14074976	Prosap	Optix
chr2R:14123998-14125506	Prosap	Optix
chr2R:14967449-14968078	ckn	Optix
chr2R:15886315-15887187	sli	Optix
chr2R:17095035-17097578	GstS1	Optix
chr2R:18235858-18237065	fj	Optix
chr2R:19821816-19823095	Toll-7	Optix
chr2R:21526286-21526841	Egfr	Optix
chr2R:21544260-21546059	Egfr	Optix
chr2R:22191827-22193714	Swim	Optix
chr2R:22396828-22397988	babos	Optix
chr2R:23666035-23667270	Pde8	Optix
chr3L:1-24193	mthl8	Optix
chr3L:1591673-1592397	CG13917	Optix
chr3L:5352869-5354225	lama	Optix
chr3L:12434090-12435165	toe	Optix
chr3L:12702550-12703668	mirr	Optix
chr3L:13254680-13256054	caps	Optix
chr3L:14675452-14676451	CG4914	Optix
chr3L:14967113-14968795	Tom	Optix
chr3L:18629205-18629882	MYPT-75D	Optix
chr3L:19148833-19150382	fz2	Optix
chr3L:19167262-19168135	fz2	Optix
chr3L:19557382-19559110	CR44677	Optix
chr3L:20926873-20927709	fng	Optix
chr3L:20931823-20934547	fng	Optix
chr3L:20934548-20935413	fng	Optix
chr3L:20935515-20936666	fng	Optix
chr3L:21128271-21129065	ko	Optix
chr3L:21700746-21701608	CG32447	Optix
chr3L:21707532-21708790	CG32447	Optix
chr3L:22179674-22180851	olf413	Optix
chr3L:22398582-22400252	Ten-m	Optix
chr3L:22465970-22466910	CG11438	Optix
chr3R:5150692-5152197	dpr16	Optix
chr3R:6228736-6230789	Osi6	Optix
chr3R:6233264-6234736	Osi6	Optix
chr3R:6699946-6701194	pncr002:3R	Optix
chr3R:9532984-9534318	by	Optix
chr3R:9534319-9535439	by	Optix
chr3R:10125219-10125982	knk	Optix
chr3R:10538724-10540231	hth	Optix
chr3R:10563160-10564462	hth	Optix
chr3R:13451793-13453015	CG14372	Optix
chr3R:14076307-14077230	foxo	Optix
chr3R:15463096-15467533	AdamTS-A	Optix
chr3R:16520556-16523298	CG42342	Optix
chr3R:18108848-18111123	sr	Optix
chr3R:19113156-19115318	CG6040	Optix
chr3R:19117054-19118652	CG6040	Optix
chr3R:19118653-19120179	CG6040	Optix
chr3R:19150409-19151489	CG5835	Optix
chr3R:19151613-19152781	CG5835	Optix
chr3R:20769724-20770939	Syp	Optix
chr3R:20774786-20776342	Syp	Optix
chr3R:21628590-21629350	E2f1	Optix
chr3R:23823014-23824343	CG34355	Optix
chr3R:24141933-24143181	Kal1	Optix
chr3R:24720284-24721974	tok	Optix
chr3R:25136968-25138233	danr	Optix
chr3R:25184224-25186030	dan	Optix
chr3R:25188118-25188913	dan	Optix
chr3R:25645060-25646779	jigr1	Optix
chr3R:26015345-26016709	E(spl)m2-BFM	Optix
chr3R:26439974-26442331	tx	Optix
chr3R:30473027-30474044	PH4alphaEFB	Optix
chr4:59687-60616	ci	Optix
chr4:709396-710917	ey	Optix
chrX:1105266-1106729	CG3655	Optix
chrX:1612457-1613405	br	Optix
chrX:1615936-1617074	br	Optix
chrX:5768554-5769486	CG3097	Optix
chrX:6774951-6775809	shf	Optix
chrX:10827022-10828023	Imp	Optix
chrX:10940306-10941341	Myo10A	Optix
chrX:12206166-12206927	Ten-a	Optix
chrX:13237978-13238716	mew	Optix
chrX:17683216-17684115	chas	Optix
chrX:18554805-18555374	Bx	Optix
chrX:18946968-18947723	CG43759	Optix
chr2L:4605412-4612007	dpy	Optix
chr2L:10338405-10339515	SamDC	Optix
chr2L:21257826-21261235	l(2)k14505	Optix
chr2R:5760312-5760908	CG7791	Optix
chr2R:8735178-8737427	CG8740	Optix
chr2R:9687516-9688771	Mmp2	Optix
chr2R:12024888-12025847	Mppe	Optix
chr2R:17619153-17620535	CG10936	Optix
chr2R:18140471-18141507	pAbp	Optix
chr2R:21702373-21703447	HmgD	Optix
chr2R:23659288-23660652	Pde8	Optix
chr3L:5752596-5753941	Usp47	Optix
chr3L:5761381-5762414	Usp47	Optix
chr3L:11119197-11120941	mRpL2	Optix
chr3L:16408336-16410307	fax	Optix
chr3L:22206985-22208152	olf413	Optix
chr3L:26197456-26218713	CG40160	Optix
chr3L:26218714-26222624	CG40160	Optix
chr3R:5568521-5569223	CG2931	Optix
chr3R:8113185-8114947	puc	Optix
chr3R:21593600-21594438	InR	Optix
chr3R:22750524-22752104	Usp12-46	Optix
chr3R:25643097-25644436	jigr1	Optix
chr3R:29748747-29749791	yata	Optix
chr4:58634-59686	ci	Optix
chr4:380063-382123	dati	Optix
chr4:989003-989580	toy	Optix
chrX:3856582-3857748	ec	Optix
chrX:4544401-4545645	CG3568	Optix
chrX:9254352-9255628	CG17754	Optix
chrX:11701797-11703290	PhKgamma	Optix
chrX:12022664-12023271	Tango4	Optix
chrX:12601897-12603010	Sec16	Optix
chrX:13662686-13664799	NFAT	Optix
chrX:17705416-17707638	CG8173	Optix
chrX:18887443-18888442	CG7332	Optix
chrX:19272770-19273788	CG32537	Optix
chrX:21383902-21385859	Hlc	Optix
chr2L:655866-656712	ds	Optix
chr2L:696314-697821	ds	Optix
chr2L:1071128-1072727	S	Optix
chr2L:4588058-4591320	dpy	Optix
chr2L:4822572-4823670	CG15628	Optix
chr2L:6703713-6704843	Tsp	Optix
chr2L:7005429-7007130	uif	Optix
chr2L:7880288-7881722	spz3	Optix
chr2L:7966641-7967437	Snoo	Optix
chr2L:8292593-8294229	Btk29A	Optix
chr2L:8898328-8901620	CG34398	Optix
chr2L:8909958-8911247	CG34398	Optix
chr2L:15742570-15743716	CycE	Optix
chr2L:19996190-19997476	CG43861	Optix
chr2L:21828542-21829806	tsh	Optix
chr2R:5683365-5684152	scaf	Optix
chr2R:7425280-7425876	so	Optix
chr2R:7901440-7904122	CG30377	Optix
chr2R:8749961-8751663	CG8740	Optix
chr2R:15881582-15882569	sli	Optix
chr2R:15902455-15903773	sli	Optix
chr2R:19578347-19580107	sm	Optix
chr2R:21523242-21524758	Egfr	Optix
chr2R:21552233-21552879	Egfr	Optix
chr3L:7137264-7138691	melt	Optix
chr3L:8371742-8373041	ImpE1	Optix
chr3L:9696851-9697983	CG6767	Optix
chr3L:10329433-10331271	CR46006	Optix
chr3L:10996614-10999229	klu	Optix
chr3L:12432313-12433425	toe	Optix
chr3L:12695040-12695941	mirr	Optix
chr3L:13026359-13028107	CG17672	Optix
chr3L:13252423-13254679	caps	Optix
chr3L:13256055-13257134	caps	Optix
chr3L:14654584-14657273	dlp	Optix
chr3L:14743344-14744189	ome	Optix
chr3L:14972981-14974134	Brd	Optix
chr3L:16158296-16159174	CG5151	Optix
chr3L:16279745-16280479	CG13064	Optix
chr3L:16286441-16287718	CG13046	Optix
chr3L:19147386-19148832	fz2	Optix
chr3L:21097979-21099461	ko	Optix
chr3L:21099595-21100608	ko	Optix
chr3L:21388400-21389330	rgn	Optix
chr3L:21698179-21699406	CG32447	Optix
chr3L:22135528-22136995	olf413	Optix
chr3L:22212192-22214078	olf413	Optix
chr3R:6095020-6096970	Gasp	Optix
chr3R:6100752-6101632	Gasp	Optix
chr3R:8119256-8120512	puc	Optix
chr3R:10184343-10185684	CG12814	Optix
chr3R:10356745-10358099	jumu	Optix
chr3R:14793487-14794529	jvl	Optix
chr3R:15682204-15682781	pxb	Optix
chr3R:16510348-16512107	CG42342	Optix
chr3R:18099387-18101001	sr	Optix
chr3R:19112045-19113155	CG6040	Optix
chr3R:20777844-20781158	Syp	Optix
chr3R:21637650-21638771	E2f1	Optix
chr3R:26017362-26017980	E(spl)m2-BFM	Optix
chr3R:26031733-26032984	E(spl)m6-BFM	Optix
chr3R:27592207-27593442	CG5639	Optix
chr3R:28679561-28683217	CG9990	Optix
chr3R:28683218-28685047	CG9990	Optix
chr3R:31672225-31673457	CG1815	Optix
chrX:5300190-5301348	CG42749	Optix
chrX:8252272-8253424	CG1632	Optix
chrX:17522334-17523274	CG43658	Optix
chrX:334641-335862	CG3777	so
chrX:340025-340987	CG3777	so
chrX:521441-523446	elav	so
chrX:655164-656470	Hmt4-20	so
chrX:1233913-1235252	CG3638	so
chrX:1273912-1275670	Atf3	so
chrX:1321095-1322037	DAAM	so
chrX:1411703-1412903	futsch	so
chrX:1947768-1948524	Hr4	so
chrX:1951536-1952370	Hr4	so
chrX:2009296-2011348	east	so
chrX:2092041-2094405	Unc-76	so
chrX:2122587-2124152	ph-d	so
chrX:2124153-2125082	ph-d	so
chrX:2135316-2136017	ph-p	so
chrX:2136051-2137347	ph-p	so
chrX:2137890-2139022	ph-p	so
chrX:2454662-2455909	boi	so
chrX:2455910-2457025	boi	so
chrX:2544623-2545773	trol	so
chrX:2964018-2965340	rst	so
chrX:2989972-2990849	kirre	so
chrX:2990850-2991483	kirre	so
chrX:3012767-3013526	kirre	so
chrX:3023918-3024546	kirre	so
chrX:3053458-3054291	kirre	so
chrX:3059970-3060929	kirre	so
chrX:3676559-3677290	Mnt	so
chrX:3677291-3678092	Mnt	so
chrX:4204338-4206174	Fas2	so
chrX:4411025-4412123	bi	so
chrX:4424667-4425426	bi	so
chrX:4434668-4435464	bi	so
chrX:4439840-4441057	bi	so
chrX:4441058-4442422	bi	so
chrX:4448440-4449263	bi	so
chrX:4461412-4462585	bi	so
chrX:4466746-4467505	bi	so
chrX:4683934-4685112	Pp2C1	so
chrX:5081746-5083369	CG32767	so
chrX:5083370-5084961	CG32767	so
chrX:5085510-5087124	rg	so
chrX:6050587-6051951	CG5921	so
chrX:6224964-6226175	dtn	so
chrX:6330279-6331057	CG42240	so
chrX:6343355-6343992	CG3842	so
chrX:6533488-6534413	RpL7A	so
chrX:6776794-6777614	shf	so
chrX:6996954-6998128	Inx7	so
chrX:6998129-6999129	Inx7	so
chrX:7007963-7008901	Inx7	so
chrX:7305568-7307174	brk	so
chrX:7307729-7308473	brk	so
chrX:7944293-7945343	l(1)G0193	so
chrX:8091366-8092458	UbcE2H	so
chrX:8140682-8141593	Smox	so
chrX:8141594-8142619	Smox	so
chrX:8195261-8196374	sdt	so
chrX:8214113-8214911	sdt	so
chrX:8863894-8864967	CG12075	so
chrX:9243204-9243876	mxc	so
chrX:9249883-9250770	Dsor1	so
chrX:9578286-9579482	LPCAT	so
chrX:9773821-9774955	CG1354	so
chrX:10016658-10017724	Cht6	so
chrX:10473946-10475018	CG2889	so
chrX:10738742-10739603	stx	so
chrX:10741187-10742272	stx	so
chrX:10742273-10743289	stx	so
chrX:10744149-10744761	stx	so
chrX:10767167-10767981	Atg8a	so
chrX:10782811-10784585	sesB	so
chrX:11123598-11125313	Rpt3	so
chrX:11621510-11622851	Ptp10D	so
chrX:11623474-11624103	Ptp10D	so
chrX:11713564-11715300	Amun	so
chrX:11816739-11818627	rudhira	so
chrX:12017873-12019181	Chrac-16	so
chrX:12509645-12510880	CG2556	so
chrX:12510881-12512204	CG2556	so
chrX:12743621-12744557	CG4004	so
chrX:12760373-12761301	CG12717	so
chrX:13089776-13090765	hep	so
chrX:13090766-13091483	hep	so
chrX:13386932-13388012	Yippee	so
chrX:13624305-13625457	NFAT	so
chrX:13641545-13642653	NFAT	so
chrX:13644282-13645558	NFAT	so
chrX:13783170-13784679	inaE	so
chrX:13830010-13830924	AMPdeam	so
chrX:13845475-13847706	AMPdeam	so
chrX:14922667-14924226	Flo2	so
chrX:15043991-15045070	hiw	so
chrX:15712006-15714115	CG15601	so
chrX:16423627-16424928	hang	so
chrX:16441202-16441783	CG9947	so
chrX:17107476-17108395	CG5004	so
chrX:17313223-17313982	B-H2	so
chrX:17505785-17507396	CG43658	so
chrX:17510297-17511011	CG43658	so
chrX:17531239-17532851	CG43658	so
chrX:17545750-17546479	CG43658	so
chrX:17656598-17658049	beta-Spec	so
chrX:17682070-17683215	chas	so
chrX:17698251-17699004	chas	so
chrX:17702209-17702882	CG8188	so
chrX:18925777-18926681	CG43759	so
chrX:19027606-19029017	CG43759	so
chrX:19851012-19851677	pico	so
chrX:19875224-19876947	Hers	so
chrX:19876948-19877923	Hers	so
chrX:19878492-19879134	Hers	so
chrX:20158947-20159475	Rab35	so
chrX:20250953-20251631	Rab10	so
chrX:20501246-20502245	RhoGAP19D	so
chrX:20509731-20511094	RhoGAP19D	so
chrX:22481303-22482737	Cp110	so
chr2L:2164961-2165610	aop	so
chr2L:2181229-2182472	aop	so
chr2L:2852257-2853251	CG3104	so
chr2L:4055620-4056899	ed	so
chr2L:4282772-4283979	tutl	so
chr2L:5106789-5108060	Msp300	so
chr2L:6544452-6545375	eya	so
chr2L:8424823-8425583	Akap200	so
chr2L:9685665-9687361	Pka-C1	so
chr2L:14226145-14227264	Dyrk2	so
chr2L:15734934-15736489	CycE	so
chr2L:15761131-15762076	Gli	so
chr2L:16441424-16442455	CG5888	so
chr2L:16972590-16974114	beat-IIIb	so
chr2L:18520203-18521918	CG10211	so
chr2L:18653905-18655102	MESR3	so
chr2L:19154574-19155576	brat	so
chr2L:20853593-20854723	twit	so
chr2R:5891971-5894496	CG43366	so
chr2R:7426239-7427992	so	so
chr2R:7492786-7493358	Coop	so
chr2R:8038193-8039677	Optix	so
chr2R:8655784-8657709	ptc	so
chr2R:9615503-9616685	Mmp2	so
chr2R:9639465-9641390	Mmp2	so
chr2R:9648598-9650180	Mmp2	so
chr2R:9650181-9651920	Mmp2	so
chr2R:9655582-9656627	Mmp2	so
chr2R:10998833-10999979	luna	so
chr2R:11101285-11102989	luna	so
chr2R:11943133-11944161	exp	so
chr2R:11958240-11959959	exp	so
chr2R:13195559-13196988	Kdm4B	so
chr2R:13805131-13806603	stj	so
chr2R:13912428-13913369	shot	so
chr2R:14302879-14304132	Shroom	so
chr2R:14429956-14431908	phyl	so
chr2R:15031741-15033897	hbs	so
chr2R:16030613-16031518	SP2353	so
chr2R:16607415-16609969	CG5065	so
chr2R:16610971-16612857	CG5065	so
chr2R:17320735-17322944	mbl	so
chr2R:17461284-17462695	CG14478	so
chr2R:17679740-17680973	Sema1b	so
chr2R:17680974-17681826	Sema1b	so
chr2R:18155993-18157522	lolal	so
chr2R:18951999-18953357	sano	so
chr2R:19153440-19154662	ena	so
chr2R:21249435-21251311	ASPP	so
chr2R:24580764-24584170	pio	so
chr3L:68895-70085	Lsp1gamma	so
chr3L:746013-746538	hng3	so
chr3L:2864938-2865740	Tet	so
chr3L:2871710-2873735	Tet	so
chr3L:2881104-2881994	Tet	so
chr3L:3983591-3985064	scrt	so
chr3L:4160649-4161998	mas	so
chr3L:4165588-4168177	mas	so
chr3L:4188312-4190592	tipE	so
chr3L:4719240-4720704	RhoGEF64C	so
chr3L:4725858-4727277	RhoGEF64C	so
chr3L:7811554-7816329	Pdp1	so
chr3L:7821172-7822492	Pdp1	so
chr3L:8012037-8012569	nmo	so
chr3L:8774535-8775926	Fhos	so
chr3L:12077036-12078381	Sema5c	so
chr3L:13901300-13903526	dysc	so
chr3L:14275726-14277347	fz	so
chr3L:14289106-14290350	fz	so
chr3L:14453427-14454514	bbg	so
chr3L:14486124-14487161	bbg	so
chr3L:14971204-14972739	Brd	so
chr3L:16144884-16145877	CG5151	so
chr3L:16472374-16474343	aos	so
chr3L:16633698-16634735	Abl	so
chr3L:19168136-19169622	fz2	so
chr3L:19183281-19184894	fz2	so
chr3L:22157822-22158730	olf413	so
chr3R:8807180-8809101	hng2	so
chr3R:9024500-9025482	neur	so
chr3R:9081787-9082629	pum	so
chr3R:9782754-9783862	MtnA	so
chr3R:9878084-9879979	Glut4EF	so
chr3R:9879980-9882026	Glut4EF	so
chr3R:11773153-11774180	l(3)neo38	so
chr3R:13258157-13260091	Ace	so
chr3R:13648013-13649069	rin	so
chr3R:13970629-13970952	rdx	so
chr3R:14765503-14766311	jvl	so
chr3R:15418967-15421012	CR45911	so
chr3R:15434184-15436214	CG6118	so
chr3R:15920558-15922739	Fbxl7	so
chr3R:16280722-16282686	gish	so
chr3R:16629598-16630717	Fas1	so
chr3R:17561381-17563926	Hmx	so
chr3R:18999404-19001593	gukh	so
chr3R:19314476-19316006	Dl	so
chr3R:23135530-23136051	hh	so
chr3R:23300765-23302170	pnt	so
chr3R:23314935-23315846	pnt	so
chr3R:23337986-23339254	pnt	so
chr3R:23470070-23473401	CG4374	so
chr3R:23657621-23659812	CG31145	so
chr3R:23818257-23819421	CG34355	so
chr3R:25996892-25997732	E(spl)mdelta-HLH	so
chr3R:26024493-26025984	E(spl)m4-BFM	so
chr3R:26498314-26499383	plum	so
chr3R:27282467-27283842	mrt	so
chr3R:29725611-29727028	Kul	so
chr3R:31812210-31813566	RhoGAP100F	so
chr3R:31921674-31924575	heph	so
chrX:526601-527559	arg	so
chrX:1099708-1100815	CG3655	so
chrX:2386683-2388003	PsGEF	so
chrX:2389794-2390845	PsGEF	so
chrX:2961934-2963045	rst	so
chrX:3082641-3083217	kirre	so
chrX:11039079-11040101	CG42339	so
chrX:12513262-12514484	CG2556	so
chrX:16530995-16531513	para	so
chrX:17318080-17318999	B-H2	so
chrX:17535464-17536377	CG43658	so
chrX:19000827-19001625	CG43759	so
chrX:19842309-19843324	pico	so
chr2L:5234477-5236336	tkv	so
chr2L:16470919-16471856	dac	so
chr2R:7431739-7432684	so	so
chr2R:8034540-8036268	Optix	so
chr2R:11830436-11831611	Sobp	so
chr2R:14911372-14912006	Kank	so
chr2R:22399075-22400295	babos	so
chr2R:24953942-24955781	CG12851	so
chr3L:698231-699460	CG13894	so
chr3L:8824587-8827161	dally	so
chr3L:8914803-8916510	Tsp66E	so
chr3L:9742531-9743416	CG42268	so
chr3L:10991781-10993859	klu	so
chr3L:11000437-11002141	klu	so
chr3L:22176262-22178200	olf413	so
chr3R:18380353-18381952	CG7675	so
chr3R:21645539-21646776	E2f1	so
chr3R:25173522-25174387	lobo	so
chr3R:26884223-26884901	T48	so
chr3R:26901636-26904200	T48	so
chr3R:29255447-29256664	stg	so
chr3R:30334534-30335542	hdc	so
chr3R:31976873-31978623	heph	so
chrX:7769106-7770111	CG34338	so
chrX:18973885-18974874	CG43759	so
chr2L:837378-838183	drongo	so
chr2L:3106871-3108725	toc	so
chr2L:4037859-4039869	ed	so
chr2L:4772100-4773345	CG15630	so
chr2L:4791352-4792421	CG15630	so
chr2L:4825711-4826447	CG15628	so
chr2L:5198740-5199343	Msp300	so
chr2L:6540275-6541751	eya	so
chr2L:6541752-6543561	eya	so
chr2L:6549755-6550410	eya	so
chr2L:7503920-7506074	RapGAP1	so
chr2L:8420882-8422588	Akap200	so
chr2L:9493103-9494222	Gdi	so
chr2L:13865343-13866430	CenG1A	so
chr2L:13868249-13870118	CenG1A	so
chr2L:14215661-14217831	Dyrk2	so
chr2L:15723043-15728884	CycE	so
chr2L:16484742-16488203	dac	so
chr2L:18030375-18031292	rdo	so
chr2L:18047764-18049664	rdo	so
chr2L:18370034-18371301	Fas3	so
chr2L:19089908-19091494	Lim3	so
chr2L:20341373-20342193	spir	so
chr2L:21006749-21007608	CG42238	so
chr2R:7171462-7172633	pk	so
chr2R:7698146-7699327	LRR	so
chr2R:9551447-9554263	CG1888	so
chr2R:9636919-9638238	Mmp2	so
chr2R:9653435-9655581	Mmp2	so
chr2R:9660286-9661014	Mmp2	so
chr2R:11836410-11837896	Sobp	so
chr2R:16029984-16030612	SP2353	so
chr2R:16763297-16765393	CG42392	so
chr2R:17339859-17341970	mbl	so
chr2R:17341971-17345690	mbl	so
chr2R:17363983-17371095	mbl	so
chr2R:18563094-18564417	GEFmeso	so
chr2R:19619505-19620820	sm	so
chr2R:21137092-21138226	Magi	so
chr2R:22531894-22533356	px	so
chr2R:22533357-22534845	px	so
chr2R:22872392-22873268	CG13532	so
chr2R:24306807-24308527	betaTub60D	so
chr3L:159686-160645	p130CAS	so
chr3L:755954-756773	hng3	so
chr3L:908468-909298	nerfin-1	so
chr3L:953038-954796	Glut1	so
chr3L:1662381-1663920	CG7971	so
chr3L:2855074-2856333	Tet	so
chr3L:3988055-3994388	scrt	so
chr3L:4120233-4120936	Chd64	so
chr3L:5423406-5424658	DIP-delta	so
chr3L:5969711-5973371	CG10479	so
chr3L:6007348-6009559	PVRAP	so
chr3L:6085332-6086220	CG13293	so
chr3L:6439530-6440671	CG42747	so
chr3L:7046678-7048161	Mp	so
chr3L:7714131-7715283	Ank2	so
chr3L:8012570-8013544	nmo	so
chr3L:8859156-8859810	dally	so
chr3L:8952015-8953037	orb2	so
chr3L:9447062-9448388	CG3529	so
chr3L:10578807-10580309	Rbfox1	so
chr3L:12430234-12430759	toe	so
chr3L:13940064-13941026	CG32137	so
chr3L:16763252-16764853	Nrt	so
chr3L:17415096-17416149	blot	so
chr3L:17416150-17417230	blot	so
chr3L:19024994-19026064	nkd	so
chr3L:21056393-21057346	siz	so
chr3R:5546675-5548390	CG2519	so
chr3R:5958864-5959942	CG34113	so
chr3R:9126882-9128503	pum	so
chr3R:9137497-9138823	pum	so
chr3R:9386192-9387765	FER	so
chr3R:9884951-9885695	Glut4EF	so
chr3R:9972861-9976422	Glut4EF	so
chr3R:9978403-9980979	Glut4EF	so
chr3R:10185685-10187180	CG12814	so
chr3R:11774993-11776900	l(3)neo38	so
chr3R:12271249-12273180	svp	so
chr3R:15937212-15939874	Sap47	so
chr3R:16183625-16184958	CG8927	so
chr3R:16289839-16291613	gish	so
chr3R:16529232-16531570	CG42342	so
chr3R:17939304-17940412	cpo	so
chr3R:17957232-17957988	cpo	so
chr3R:17962948-17965950	cpo	so
chr3R:17978250-17979619	cpo	so
chr3R:19568565-19571021	Dys	so
chr3R:19930532-19932187	mira	so
chr3R:20957427-20962215	Atpalpha	so
chr3R:21682237-21683538	CG31176	so
chr3R:21714035-21715739	CG31176	so
chr3R:22318954-22320334	CG34377	so
chr3R:22321746-22322932	CG34377	so
chr3R:23295943-23297729	pnt	so
chr3R:23450232-23451638	CG4374	so
chr3R:24301310-24302507	crb	so
chr3R:26545712-26546613	scrib	so
chr3R:26546614-26547852	scrib	so
chr3R:26588662-26589908	scrib	so
chr3R:26917238-26918501	sda	so
chr3R:31326243-31327718	CG34347	so
chr3R:31952410-31953877	heph	so
chr4:715298-716029	ey	so
chrX:1098699-1099707	CG3655	so
chrX:1226893-1227493	CG3638	so
chrX:2460106-2460667	boi	so
chrX:3690308-3691128	Mnt	so
chrX:4426471-4427289	bi	so
chrX:10636642-10637307	X11Lbeta	so
chrX:11079199-11079659	sev	so
chrX:21264829-21266010	CG32521	so
chr2L:13878566-13879535	CenG1A	so
chr2R:13924468-13925964	shot	so
chr3L:8424619-8425309	CG32354	so
chr3R:11764658-11767163	l(3)neo38	so
chr3R:31928784-31931775	heph	so
chrX:179859-180876	tyn	so
chrX:476396-477147	CG13373	so
chrX:498901-500153	CR44892	so
chrX:511529-517795	elav	so
chrX:519242-521439	elav	so
chrX:575575-577669	Appl	so
chrX:648835-650053	Hmt4-20	so
chrX:733607-734967	sdk	so
chrX:747628-749829	sdk	so
chrX:840780-841506	CG43867	so
chrX:898200-899094	CG43867	so
chrX:945546-946732	CG3703	so
chrX:1086665-1087688	CG3655	so
chrX:1215078-1216955	CG3638	so
chrX:1242693-1246293	Atf3	so
chrX:1288720-1290449	DAAM	so
chrX:1387911-1388482	CG32813	so
chrX:1391562-1392946	CG32813	so
chrX:1672753-1674055	CG32809	so
chrX:1941408-1942865	Hr4	so
chrX:1942893-1943820	Hr4	so
chrX:1946598-1947767	Hr4	so
chrX:1950668-1951535	Hr4	so
chrX:1969954-1971371	Hr4	so
chrX:2461601-2462255	boi	so
chrX:2466664-2467657	boi	so
chrX:2468772-2469845	boi	so
chrX:2469846-2471155	trol	so
chrX:2476029-2477477	trol	so
chrX:2518829-2519864	trol	so
chrX:2528965-2529967	trol	so
chrX:2542298-2543078	trol	so
chrX:2869542-2870289	kirre	so
chrX:2957955-2958942	rst	so
chrX:2993146-2994372	kirre	so
chrX:3018090-3018816	kirre	so
chrX:3063258-3064304	kirre	so
chrX:3086827-3087793	kirre	so
chrX:3383283-3384387	Myc	so
chrX:3682875-3683547	Mnt	so
chrX:3685340-3685872	Mnt	so
chrX:3692887-3693485	Mnt	so
chrX:3695233-3696158	Mnt	so
chrX:4132266-4134783	Fas2	so
chrX:4139317-4141547	Fas2	so
chrX:4429498-4430295	bi	so
chrX:4437842-4439021	bi	so
chrX:4444229-4445597	bi	so
chrX:4467506-4468194	bi	so
chrX:4472050-4473111	bi	so
chrX:4473112-4475282	bi	so
chrX:4548428-4549074	CG15912	so
chrX:4617446-4618695	peb	so
chrX:4686156-4687392	Pp2C1	so
chrX:4954999-4956146	Ptp4E	so
chrX:5069077-5076639	CG32767	so
chrX:5340731-5342257	SK	so
chrX:5696173-5696866	CG3149	so
chrX:5769995-5771330	CG3097	so
chrX:5771331-5773140	CG3097	so
chrX:5917048-5918276	CG3726	so
chrX:5918277-5919381	CG3726	so
chrX:5941401-5942048	CG3726	so
chrX:6034563-6035996	rux	so
chrX:6332094-6333482	CG42240	so
chrX:6693956-6695040	CG14442	so
chrX:6699825-6701480	CG14441	so
chrX:6707826-6708747	CG14441	so
chrX:6708748-6709720	CG14441	so
chrX:6709896-6711490	CG14441	so
chrX:6994720-6996111	Inx7	so
chrX:7292041-7292843	unc-119	so
chrX:7292844-7293720	unc-119	so
chrX:7304545-7305567	brk	so
chrX:7310584-7312067	brk	so
chrX:7967541-7968597	sws	so
chrX:8089860-8090837	UbcE2H	so
chrX:8101967-8103535	Gclc	so
chrX:8128785-8129919	CG2116	so
chrX:8152143-8153044	Gbeta5	so
chrX:8194092-8195260	sdt	so
chrX:8240070-8240770	sdt	so
chrX:8406969-8408220	Trf2	so
chrX:8419498-8420127	Trf2	so
chrX:8436347-8437291	CG1440	so
chrX:8548525-8549018	Nrg	so
chrX:8551988-8555556	Nrg	so
chrX:8861468-8862737	CG12075	so
chrX:9292527-9293906	lz	so
chrX:10711629-10713877	stx	so
chrX:10727684-10728474	stx	so
chrX:10731081-10731988	stx	so
chrX:10762411-10763435	Tango5	so
chrX:10764444-10765461	Tango5	so
chrX:10772182-10772999	CG15211	so
chrX:10921878-10924028	CG43901	so
chrX:11128974-11130397	Klp10A	so
chrX:11358222-11359329	dsh	so
chrX:11615754-11616868	Met	so
chrX:11710274-11711513	Amun	so
chrX:11828423-11829515	rudhira	so
chrX:11854658-11855352	ATP7	so
chrX:12002096-12003043	fw	so
chrX:12462811-12464099	Rab40	so
chrX:12496561-12497573	CG2556	so
chrX:13087140-13088029	hep	so
chrX:13542679-13543774	Cpr12A	so
chrX:13785367-13786142	inaE	so
chrX:14840050-14840971	Flo2	so
chrX:14882897-14883624	Flo2	so
chrX:14896217-14897168	Flo2	so
chrX:16275566-16276418	kat80	so
chrX:16610114-16611192	mbt	so
chrX:16751893-16753468	if	so
chrX:16782937-16784075	if	so
chrX:17456018-17457909	CG43658	so
chrX:17484166-17485225	CG43658	so
chrX:17820470-17822330	Socs16D	so
chrX:17826708-17827919	Socs16D	so
chrX:18635271-18636316	Rip11	so
chrX:18652963-18653989	Ing3	so
chrX:19020704-19021416	CG43759	so
chrX:19201604-19202875	CG7990	so
chrX:19716728-19717917	CG12531	so
chrX:19888506-19889234	Hers	so
chr2L:3004861-3005831	CG17265	so
chr2L:4069787-4070641	ed	so
chr2L:4286366-4287265	tutl	so
chr2L:4360084-4361147	Traf4	so
chr2L:4361148-4361824	Traf4	so
chr2L:4820180-4821497	CG15628	so
chr2L:4821498-4822571	CG15628	so
chr2L:5236369-5236914	tkv	so
chr2L:5260781-5261427	tkv	so
chr2L:6535900-6537173	eya	so
chr2L:7506075-7507058	RapGAP1	so
chr2L:8415493-8417358	Akap200	so
chr2L:14293599-14294878	wb	so
chr2L:18046159-18046960	rdo	so
chr2L:18630287-18632391	MESR3	so
chr2L:19146453-19150925	brat	so
chr2L:19995103-19996189	CG43861	so
chr2L:20020028-20021119	CG43861	so
chr2L:21007609-21008848	CG42238	so
chr2L:21008849-21009527	CG42238	so
chr2L:21022553-21025638	CG42238	so
chr2L:21064588-21065630	CG9265	so
chr2R:5991973-5993164	Src42A	so
chr2R:7144605-7145686	Spn43Aa	so
chr2R:7194774-7196531	pk	so
chr2R:7429343-7430070	so	so
chr2R:8194038-8195254	LRP1	so
chr2R:9630414-9631806	Mmp2	so
chr2R:9661962-9663173	Mmp2	so
chr2R:10118542-10119479	dmpd	so
chr2R:11070320-11072011	luna	so
chr2R:11806610-11807945	ths	so
chr2R:11831612-11832684	Sobp	so
chr2R:11832685-11833403	Sobp	so
chr2R:11834657-11835587	Sobp	so
chr2R:11835588-11836409	Sobp	so
chr2R:13463521-13464236	arr	so
chr2R:13472627-13473425	arr	so
chr2R:13475047-13476720	arr	so
chr2R:14073898-14074976	Prosap	so
chr2R:14123998-14125506	Prosap	so
chr2R:14345253-14347420	Shroom	so
chr2R:14923091-14923996	Kank	so
chr2R:14929691-14930241	ADPS	so
chr2R:14967449-14968078	ckn	so
chr2R:15033898-15035981	hbs	so
chr2R:16389211-16391555	Sema2b	so
chr2R:16391556-16392993	Sema2b	so
chr2R:16725143-16726078	CG30463	so
chr2R:17095035-17097578	GstS1	so
chr2R:17261917-17262751	mbl	so
chr2R:18235858-18237065	fj	so
chr2R:18570409-18571797	GEFmeso	so
chr2R:18585658-18586763	GEFmeso	so
chr2R:18882013-18882919	sano	so
chr2R:18894928-18896100	sano	so
chr2R:18897357-18899195	sano	so
chr2R:21472261-21472802	Sdc	so
chr2R:22095645-22098200	CG11073	so
chr2R:22156197-22159316	a	so
chr2R:22396828-22397988	babos	so
chr2R:23207966-23209426	CG34371	so
chr2R:24305488-24306082	betaTub60D	so
chr2R:24767569-24768684	GstE12	so
chr3L:467259-469135	klar	so
chr3L:506356-507300	klar	so
chr3L:739120-740473	hng3	so
chr3L:1591673-1592397	CG13917	so
chr3L:2846364-2847453	Tet	so
chr3L:2865741-2867049	Tet	so
chr3L:3353118-3353738	kst	so
chr3L:4303917-4304767	dyl	so
chr3L:6442139-6443298	CG42747	so
chr3L:6741942-6742635	dikar	so
chr3L:7007123-7008529	Mp	so
chr3L:8996364-8998455	CG5087	so
chr3L:12039449-12041095	rols	so
chr3L:12048114-12049591	rols	so
chr3L:12434090-12435165	toe	so
chr3L:13254680-13256054	caps	so
chr3L:13936794-13938008	CG32137	so
chr3L:13945544-13947048	CG32137	so
chr3L:14299283-14301170	fz	so
chr3L:14421421-14422312	bbg	so
chr3L:14434525-14435772	bbg	so
chr3L:14515235-14516384	bbg	so
chr3L:14967113-14968795	Tom	so
chr3L:15700524-15701218	comm2	so
chr3L:17411891-17413241	blot	so
chr3L:18629205-18629882	MYPT-75D	so
chr3L:19148833-19150382	fz2	so
chr3L:19167262-19168135	fz2	so
chr3L:19695024-19696725	verm	so
chr3L:20926873-20927709	fng	so
chr3L:20931823-20934547	fng	so
chr3L:20934548-20935413	fng	so
chr3L:20935515-20936666	fng	so
chr3L:22179674-22180851	olf413	so
chr3R:4360080-4361735	CG1090	so
chr3R:5079237-5081398	corto	so
chr3R:7473737-7475440	snRNA:7SK	so
chr3R:9023845-9024499	neur	so
chr3R:9391073-9392741	FER	so
chr3R:9886466-9887722	Glut4EF	so
chr3R:9897187-9898905	Glut4EF	so
chr3R:12125214-12126809	CG4702	so
chr3R:15427318-15428005	CG6118	so
chr3R:16520556-16523298	CG42342	so
chr3R:17400126-17400894	Sur-8	so
chr3R:17560193-17561380	Hmx	so
chr3R:19013449-19014977	gukh	so
chr3R:19036286-19039512	CG6026	so
chr3R:19113156-19115318	CG6040	so
chr3R:19117054-19118652	CG6040	so
chr3R:19118653-19120179	CG6040	so
chr3R:19150409-19151489	CG5835	so
chr3R:19151613-19152781	CG5835	so
chr3R:19310544-19311816	Dl	so
chr3R:19312064-19314475	Dl	so
chr3R:20769724-20770939	Syp	so
chr3R:20774786-20776342	Syp	so
chr3R:20946768-20947643	Atpalpha	so
chr3R:21196587-21198499	SNF4Agamma	so
chr3R:21335285-21336998	CG16791	so
chr3R:21628590-21629350	E2f1	so
chr3R:21807135-21809138	CASK	so
chr3R:22624950-22626287	loco	so
chr3R:23298516-23299587	pnt	so
chr3R:23823014-23824343	CG34355	so
chr3R:23915231-23916174	sba	so
chr3R:24205032-24206136	twin	so
chr3R:24720284-24721974	tok	so
chr3R:25136968-25138233	danr	so
chr3R:25184224-25186030	dan	so
chr3R:25188118-25188913	dan	so
chr3R:25595602-25596136	msi	so
chr3R:25645060-25646779	jigr1	so
chr3R:26521873-26523446	plum	so
chr3R:26553203-26554357	scrib	so
chr3R:26884902-26886465	T48	so
chr3R:30566028-30567438	tmod	so
chr3R:30567439-30568093	tmod	so
chr3R:31933456-31937899	heph	so
chr4:709396-710917	ey	so
chrX:1105266-1106729	CG3655	so
chrX:2460668-2461600	boi	so
chrX:2963046-2964017	rst	so
chrX:3016275-3017265	kirre	so
chrX:5768554-5769486	CG3097	so
chrX:6774951-6775809	shf	so
chrX:9286782-9287439	lz	so
chrX:12891836-12892891	Pde9	so
chrX:16762716-16764485	if	so
chrX:17683216-17684115	chas	so
chrX:18946968-18947723	CG43759	so
chrX:20500331-20501245	RhoGAP19D	so
chrX:22527165-22528093	CG17600	so
chr2L:430835-431775	ex	so
chr2L:1606516-1609486	haf	so
chr2L:4356576-4359356	Traf4	so
chr2L:5873615-5875953	rau	so
chr2L:21151863-21154479	del	so
chr2R:7044528-7045954	Tsp42El	so
chr2R:7164135-7166929	pk	so
chr2R:7487524-7489259	wech	so
chr2R:9537171-9541908	brp	so
chr2R:9687516-9688771	Mmp2	so
chr2R:10537330-10538032	lola	so
chr2R:12024888-12025847	Mppe	so
chr2R:12733067-12734272	CG42663	so
chr2R:17672534-17674313	Sema1b	so
chr2R:19141824-19142817	ena	so
chr2R:21702373-21703447	HmgZ	so
chr2R:22075767-22076350	GlcT-1	so
chr2R:22559617-22560340	px	so
chr3L:700357-701682	CG13894	so
chr3L:9377188-9378105	Hsp26	so
chr3L:9508624-9509339	CG3408	so
chr3L:11119197-11120941	FoxK	so
chr3L:13476998-13478228	CG10089	so
chr3L:20785343-20786454	CG11396	so
chr3L:22206985-22208152	olf413	so
chr3L:26197456-26218713	CG40160	so
chr3L:26218714-26222624	CG40160	so
chr3R:8113185-8114947	CR44331	so
chr3R:9456445-9457999	GstZ1	so
chr3R:11777678-11778638	l(3)neo38	so
chr3R:11778639-11779518	l(3)neo38	so
chr3R:18657686-18659705	CG31224	so
chr3R:19317130-19318037	Dl	so
chr3R:20832428-20834615	CG31223	so
chr3R:24045665-24048332	CG5986	so
chr3R:25643097-25644436	jigr1	so
chr3R:26915475-26917237	sda	so
chr3R:29209963-29211215	CR31044	so
chr3R:31877997-31879537	heph	so
chr3R:31902521-31904129	heph	so
chr3R:31927267-31928783	heph	so
chr4:43424-47022	CR44440	so
chr4:297857-301713	Syt7	so
chr4:906129-908551	unc-13	so
chr4:989003-989580	toy	so
chr4:1109600-1110781	sv	so
chrX:1893499-1894508	arm	so
chrX:6231315-6233517	dtn	so
chrX:7288046-7289149	unc-119	so
chrX:7960112-7961177	sws	so
chrX:11396571-11397825	dlg1	so
chrX:13662686-13664799	NFAT	so
chrX:14828031-14829057	CG14408	so
chrX:15741286-15743218	CG8944	so
chrX:16562140-16563453	CanA-14F	so
chrX:16563454-16566279	CanA-14F	so
chrX:18636319-18636837	Rip11	so
chrX:20469662-20471498	RhoGAP19D	so
chr2L:87969-89172	net	so
chr2L:438727-439508	ex	so
chr2L:842520-844055	drongo	so
chr2L:3095188-3096223	toc	so
chr2L:4067631-4069786	ed	so
chr2L:4822572-4823670	CG15628	so
chr2L:5745536-5746277	CG11029	so
chr2L:5747617-5748470	CG11029	so
chr2L:9735616-9736710	CG13117	so
chr2L:10053332-10054356	Cpr31A	so
chr2L:12821660-12823320	kek1	so
chr2L:13535721-13537080	B4	so
chr2L:13883337-13884803	CenG1A	so
chr2L:14150936-14151635	CG46301	so
chr2L:15742570-15743716	CycE	so
chr2L:16844801-16846004	CG13284	so
chr2L:17236897-17238152	beat-IIIc	so
chr2L:18044534-18046158	rdo	so
chr2L:18477038-18478056	CG10283	so
chr2L:18479040-18480089	CG10283	so
chr2L:18516156-18518181	CG10211	so
chr2L:18521919-18523185	CG10211	so
chr2L:18523186-18526866	CG10211	so
chr2L:18627506-18628810	MESR3	so
chr2L:19996190-19997476	CG43861	so
chr2L:20322638-20323731	spir	so
chr2L:20325253-20326505	spir	so
chr2L:20851679-20852749	twit	so
chr2L:21009528-21010435	CG42238	so
chr2L:21828542-21829806	tsh	so
chr2R:5683365-5684152	scaf	so
chr2R:5894497-5895390	CG43366	so
[truncated: 137 more rows]

## Sheet: Sheet2
Dataset EV1: Regions containing TF binding sites for the specified TF (Ato, Optix, So and gl) and close (5kb upstream of the TSS plus introns) to genes that are coexpressed with the TF, as infered by GENIE3.
