# Supplementary material for: Identification of genomic enhancers through spatial integration of single‐cell transcriptomics and epigenomics
Source: Mol Syst Biol. 2020 May 19;16(5):e9438. doi: 10.15252/msb.20209438 (PMC7237818; doi:10.15252/msb.20209438)
Supplement: Supplementary file 3 — Dataset EV2 [file MSB-16-e9438-s003.xlsx]

## Sheet: Sheet1
Fly line	Description	Source	Bloomington number	Used for	Reference	Flybase ID	Notes
WT-Hybrid	Hybrid of DGRP-551, DGRP-360, DGRP-907 and DGRP-913	In-house	-	scRNA-seq & scATAC-seq (10X)	This work	-
Optix2/3-GFP	Transgenic line with P{Optix-EGFP.2-3}	Graeme Mardon	-	Enhancer activity	Ostrin et al., 2006 // Jacobs et al., 2018	FBtp0135056
F2-B (sens) - GFP	w;F2-B/CyO (ato-targeted intronic sens enhancer)	Graeme Mardon	-	Fluidigm C1 scATAC and enhancer activity	Pepple et al., 2008	-
GMR45E09	w[1118]; P{y[+t7.7] w[+mC]=GMR45E09-GAL4}attP2	Bloomington Drosophila Stock Center	49564	Enhancer activity	Jory et al., 2012	FBst0049564	Crossed with UAS-GFP
GMR24C12	w[1118]; P{y[+t7.7] w[+mC]=GMR24C12-GAL4}attP2	Bloomington Drosophila Stock Center	49076	Enhancer activity	Jory et al., 2012	FBst0049076	Crossed with UAS-GFP
GMR35E01	w[1118]; P{y[+t7.7] w[+mC]=GMR35E01-GAL4}attP2	Bloomington Drosophila Stock Center	45619	Enhancer activity	Jory et al., 2012	FBst0045619	Crossed with UAS-GFP
GMR55H04	w[1118]; P{y[+t7.7] w[+mC]=GMR55H04-GAL4}attP2	Bloomington Drosophila Stock Center	39134	Enhancer activity	Jory et al., 2012	FBst0039134	Crossed with UAS-GFP
GMR18C05	w[1118]; P{y[+t7.7] w[+mC]=GMR18C05-GAL4}attP2	Bloomington Drosophila Stock Center	47330	Enhancer activity	Jory et al., 2012	FBst0047330	Crossed with UAS-GFP
GMR30D05	w[1118]; P{y[+t7.7] w[+mC]=GMR30D05-GAL4}attP2	Bloomington Drosophila Stock Center	49534	Enhancer activity	Jory et al., 2012	FBst0049534	Crossed with UAS-GFP
GMR16H11	w[1118]; P{y[+t7.7] w[+mC]=GMR16H11-GAL4}attP2	Bloomington Drosophila Stock Center	47473	Enhancer activity	Jory et al., 2012	FBst0047473	Crossed with UAS-GFP
GMR30D11	w[1118]; P{y[+t7.7] w[+mC]=GMR30D11-GAL4}attP2	Bloomington Drosophila Stock Center	48098	Enhancer activity	Jory et al., 2012	FBst0048098	Crossed with UAS-GFP
GMR91E06	w[1118]; P{y[+t7.7] w[+mC]=GMR91E06-GAL4}attP2/TM3, Sb[1]	Bloomington Drosophila Stock Center	47166	Enhancer activity	Jory et al., 2012	FBst0047166	Crossed with UAS-GFP
GMR25F01	w[1118]; P{y[+t7.7] w[+mC]=GMR25F01-GAL4}attP2	Bloomington Drosophila Stock Center	49127	Enhancer activity	Jory et al., 2012	FBst0049127	Crossed with UAS-GFP
GMR87C06	w[1118]; P{y[+t7.7] w[+mC]=GMR87C06-GAL4}attP2	Bloomington Drosophila Stock Center	40482	Enhancer activity	Jory et al., 2012	FBst0040482	Crossed with UAS-GFP
GMR28F08	w[1118]; P{y[+t7.7] w[+mC]=GMR28F08-GAL4}attP2	Bloomington Drosophila Stock Center	45172	Enhancer activity	Jory et al., 2012	FBst0045172	Crossed with UAS-GFP
GMR32F01	w[1118]; P{y[+t7.7] w[+mC]=GMR32F01-GAL4}attP2	Bloomington Drosophila Stock Center	49359	Enhancer activity	Jory et al., 2012	FBst0049359	Crossed with UAS-GFP
UAS-GFP	w[1118]; P{w[+mC]=UAS-GFP.nls}8	Bloomington Drosophila Stock Center	4776	Enhancer activity	-	FBst0004776
DGRP-379	DGRP-379	Bloomington Drosophila Stock Center	25189	caQTL analysis	Huang et al., 2014	FBst0025189
DGRP-391	DGRP-391	Bloomington Drosophila Stock Center	25191	caQTL analysis	Huang et al., 2014	FBst0025191
DGRP-437	DGRP-437	Bloomington Drosophila Stock Center	25194	caQTL analysis	Huang et al., 2014	FBst0025194
DGRP-555	DGRP-555	Bloomington Drosophila Stock Center	25198	caQTL analysis	Huang et al., 2014	FBst0025198
DGRP-712	DGRP-712	Bloomington Drosophila Stock Center	25201	caQTL analysis	Huang et al., 2014	FBst0025201
DGRP-59	DGRP-59	Bloomington Drosophila Stock Center	28129	caQTL analysis	Huang et al., 2014	FBst0028129
DGRP-91	DGRP-91	Bloomington Drosophila Stock Center	28136	caQTL analysis	Huang et al., 2014	FBst0028136
DGRP-101	DGRP-101	Bloomington Drosophila Stock Center	28138	caQTL analysis	Huang et al., 2014	FBst0028138
DGRP-109	DGRP-109	Bloomington Drosophila Stock Center	28140	caQTL analysis	Huang et al., 2014	FBst0028140
DGRP-129	DGRP-129	Bloomington Drosophila Stock Center	28141	caQTL analysis	Huang et al., 2014	FBst0028141
DGRP-350	DGRP-350	Bloomington Drosophila Stock Center	28176	caQTL analysis	Huang et al., 2014	FBst0028176
DGRP-352	DGRP-352	Bloomington Drosophila Stock Center	28177	caQTL analysis	Huang et al., 2014	FBst0028177
DGRP-374	DGRP-374	Bloomington Drosophila Stock Center	28185	caQTL analysis	Huang et al., 2014	FBst0028185
DGRP-382	DGRP-382	Bloomington Drosophila Stock Center	28189	caQTL analysis	Huang et al., 2014	FBst0028189
DGRP-392	DGRP-392	Bloomington Drosophila Stock Center	28194	caQTL analysis	Huang et al., 2014	FBst0028194
DGRP-441	DGRP-441	Bloomington Drosophila Stock Center	28198	caQTL analysis	Huang et al., 2014	FBst0028198
DGRP-584	DGRP-584	Bloomington Drosophila Stock Center	28212	caQTL analysis	Huang et al., 2014	FBst0028212
DGRP-776	DGRP-776	Bloomington Drosophila Stock Center	28229	caQTL analysis	Huang et al., 2014	FBst0028229
DGRP-796	DGRP-796	Bloomington Drosophila Stock Center	28233	caQTL analysis	Huang et al., 2014	FBst0028233
DGRP-802	DGRP-802	Bloomington Drosophila Stock Center	28235	caQTL analysis	Huang et al., 2014	FBst0028235
DGRP-808	DGRP-808	Bloomington Drosophila Stock Center	28238	caQTL analysis	Huang et al., 2014	FBst0028238
DGRP-810	DGRP-810	Bloomington Drosophila Stock Center	28239	caQTL analysis	Huang et al., 2014	FBst0028239
DGRP-853	DGRP-853	Bloomington Drosophila Stock Center	28250	caQTL analysis	Huang et al., 2014	FBst0028250
DGRP-57	DGRP-57	Bloomington Drosophila Stock Center	29652	caQTL analysis	Huang et al., 2014	FBst0029652
DGRP-439	DGRP-439	Bloomington Drosophila Stock Center	29658	caQTL analysis	Huang et al., 2014	FBst0029658
DGRP-32	DGRP-32	Bloomington Drosophila Stock Center	55015	caQTL analysis	Huang et al., 2014	FBst0055015
DGRP-319	DGRP-319	Bloomington Drosophila Stock Center	55018	caQTL analysis	Huang et al., 2014	FBst0055018
DGRP-566	DGRP-566	Bloomington Drosophila Stock Center	55028	caQTL analysis	Huang et al., 2014	FBst0055028
DGRP-627	DGRP-627	Bloomington Drosophila Stock Center	55030	caQTL analysis	Huang et al., 2014	FBst0055030
GMR-GAL4	wt; GMR-Gal4	LNG flystock	-	Enhancer activity & GS driver	-	-	Crossed with UAS-GFP for enhancer activity
UAS-Pros-L	P{w[+mC]=UAS-pros.L}L3a, w[*]	Bloomington Drosophila Stock Center	32244	Genetic screen	-	FBst0032244	Crossed with GMR-GAL4
UAS-Lola-T	y[1] w[*]; P{w[+mC]=UAS-lola.4.7}3	Bloomington Drosophila Stock Center	28828	Genetic screen	-	FBst0028828	Crossed with GMR-GAL4
UAS-l(3)neo38	M{UAS-l(3)neo38.ORF.3xHA.GW}ZH-86Fb	FlyORF	F000093	Genetic screen	-	FBst0501423	Crossed with GMR-GAL4
UAS-Nerfin-1-HA	M{UAS-nerfin-1.ORF.3xHA.GW}ZH-86Fb	FlyORF	F000461	Genetic screen	-	FBst0501453	Crossed with GMR-GAL4
UAS-Nerfin-1-CC	M{UAS-nerfin-1.ORF-CC}ZH-21F	FlyORF	F004559	Genetic screen	-	FBst0502933	Crossed with GMR-GAL4
UAS-Sp1	M{UAS-Sp1.ORF.3xHA.GW}ZH-86Fb	FlyORF	F001783	Genetic screen	-	FBst0501537	Crossed with GMR-GAL4
UAS-Ttk69	w[*]; P{w[+mC]=UAS-ttk.p69}2	Bloomington Drosophila Stock Center	7361	Genetic screen	-	FBst0007361	Crossed with GMR-GAL4
UAS-Lz	w[*]; P{w[+mC]=UAS-lz.B}3	Bloomington Drosophila Stock Center	33836	Genetic screen	-	FBst0033836	Crossed with GMR-GAL4
UAS-Lola-L	w[*]; Pin[1]/CyO; P{w[+mC]=UAS-lola.L}3a	Bloomington Drosophila Stock Center	28829	Genetic screen	-	FBst0028829	Crossed with GMR-GAL4
UAS-Lov	w[1118]; P{w[+mC]=EP}lov[EP1162]/CyO	Bloomington Drosophila Stock Center	16994	Genetic screen	-	FBst0016994	Crossed with GMR-GAL4
UAS-Psq	M{UAS-psq.ORF-VN}ZH-86Fb	Bloomington Drosophila Stock Center	F004846	Genetic screen	-	FBst0503047	Crossed with GMR-GAL4
UAS-Fru (09280)	y[1] w[*]; P{w[+mC] y[+mDint2]=EPgy2}fru[EY09280]/TM3, Sb[1]	Bloomington Drosophila Stock Center	17551	Genetic screen	-	FBst0017551	Crossed with GMR-GAL4
UAS-Ttk88	P{w[+mC]=UAS-ttk.p88}1, w[*]	Bloomington Drosophila Stock Center	7360	Genetic screen	-	FBst0007360	Crossed with GMR-GAL4
UAS-Fru (02366)	y[1] w[67c23]; P{w[+mC] y[+mDint2]=EPgy2}fru[EY02366]	Bloomington Drosophila Stock Center	15564	Genetic screen	-	FBst0015564	Crossed with GMR-GAL4

## Sheet: Sheet2
Dataset EV2: Fly husbandry and genotypes.
